# Supplementary material for: Control of Variant Surface Glycoprotein Expression by CFB2 in Trypanosoma brucei and Quantitative Proteomic Connections to Translation and Cytokinesis
Source: mSphere. 2022 Mar 21;7(2):e00069-22. doi: 10.1128/msphere.00069-22 (PMC9044945; doi:10.1128/msphere.00069-22)
Supplement: DATA SET S1 [file msphere.00069-22-sd001.xlsx]

## Sheet: Legend
Supplementary dataset	Results of the proteome analysis after RNAi knockdown of CFB2, MKT1 or PBP1 and reporter strain used as control. Each mutant strain data in different sheets.
	The final data-sheet details the oligonucleotides used in this study.
Column description (MKT1 as example)
PG.ProteinAccessions	Transcript accession IDs included in the same protein group (PG)
Gene_id	Representative Gene_id from the PG
Excluded	When TRUE, PG is excluded from the differential protein abundance analysis following the missing value criteria: The PG identified as single hits were considered as missing values. PGs with more than four missing values were excluded from the analysis
iMKT1.(1-3)_RawQuantity	PG raw protein quantity deduced from the Spectronaut directDIA analysis in induced samples MKT1 (in the example), CFB2 or PBP1
MKT1.(1-3)_RawQuantity	PG raw protein quantity deduced from the Spectronaut directDIA analysis in uninduced samples MKT1 (in the example), CFB2, PBP1 or GFP (reporter strain)
PG_AveExpr	PG average expression of all samples raw quantity values
MKT1.DE_log2FC	PG fold change (log2) obtained after differential protein abundance analysis using the induced vs uninduced samples of MKT1 (in the example), CFB2 or PBP1.
MKT1.DE_P.Value	PG pValue obtained after differential protein abundance analysis using the induced vs uninduced samples of MKT1 (in the example), CFB2 or PBP1.
MKT1.DE_adj.P.Val	PG adjusted pValue (false discovery rate) obtained after differential protein abundance analysis using the induced vs uninduced samples of MKT1 (in the example), CFB2 or PBP1.
Description	PG description

## Sheet: MKT1
PG.ProteinAccessions	Gene_id	Excluded	iMKT1.1_RawQuantity	iMKT1.2_RawQuantity	iMKT1.3_RawQuantity	MKT1.1_RawQuantity	MKT1.2_RawQuantity	MKT1.3_RawQuantity	GFP.1_RawQuantity	GFP.2_RawQuantity	GFP.3_RawQuantity	PG_AveExpr	MKT1.DE_log2FC	MKT1.DE_P.Value	MKT1.DE_adj.P.Val	Description
GFP.BLA	GFP.BLA	FALSE	662510	707159	646058	1.10958e+06	944174	856184	1.14419e+06	1.34982e+06	1.34724e+06	19.6267	-0.475862	0.00192008	0.00676099	GFP.BLA
Tb05.5K5.100:mRNA-p1;Tb927.5.4450:mRNA-p1	Tb05.5K5.100	FALSE	114691	128483	111075	167406	151361	162078	118717	122134	151233	17.0764	-0.395826	0.00129946	0.00512091	hypothetical protein, conserved
Tb05.5K5.110:mRNA-p1;Tb927.5.4460:mRNA-p1	Tb05.5K5.110	FALSE	1.56345e+06	1.85202e+06	1.86661e+06	2.35744e+06	1.90791e+06	2255454	1.77964e+06	2.17108e+06	2.02383e+06	20.903	-0.256227	0.0537099	0.090626	major vault protein, putative
Tb05.5K5.120:mRNA-p1;Tb927.5.4470:mRNA-p1	Tb05.5K5.120	FALSE	186963	187012	217265	247776	271916	261520	260349	257573	274342	17.7957	-0.358032	0.00640992	0.0164787	hypothetical protein, conserved
Tb05.5K5.130:mRNA-p1;Tb927.5.4480:mRNA-p1	Tb05.5K5.130	FALSE	2.00141e+06	1.62908e+06	2.14374e+06	2536182	2642000	2.53955e+06	2877781	2.66605e+06	2983822	21.0892	-0.381323	0.0176558	0.0366104	paraflagellar rod component par4, putative
Tb05.5K5.150:mRNA-p1;Tb927.5.4500:mRNA-p1	Tb05.5K5.150	FALSE	3.1706e+06	4.12192e+06	3302463	2.84737e+06	2.96962e+06	3.17936e+06	2.47716e+06	2.50888e+06	2.50085e+06	21.6369	0.274219	0.0471396	0.0815203	ras-like small GTPase, putative
Tb05.5K5.160:mRNA-p1;Tb927.5.4520:mRNA-p1	Tb05.5K5.160	FALSE	558000	653796	583224	737192	629630	644060	720626	693866	606181	19.2778	-0.116965	0.189215	0.258545	Kinetochore interacting protein 1
Tb05.5K5.170:mRNA-p1;Tb927.5.4530:mRNA-p1	Tb05.5K5.170	TRUE	277982	669084	567926	339793	276928	254064	340726	516343	179234					Long chain fatty acyl elongase
Tb05.5K5.20:mRNA-p1;Tb927.5.4360:mRNA-p1	Tb05.5K5.20	FALSE	180634	183462	174093	148102	158822	160688	152527	158821	160456	17.3594	0.249945	0.00728245	0.0182805	hypothetical protein, conserved
Tb05.5K5.200:mRNA-p1;Tb11.v5.0409.1-p1;Tb927.5.4560:mRNA-p1	Tb05.5K5.200	FALSE	2.29285e+06	2395911	2.35485e+06	2840700	2.57125e+06	2.39585e+06	2.67733e+06	2.76988e+06	2.70494e+06	21.244	-0.0987369	0.162483	0.227708	guanine deaminase, putative
Tb05.5K5.210:mRNA-p1	Tb05.5K5.210	FALSE	548350	552241	564239	1.08252e+06	936143	902750	1.12303e+06	1.0554e+06	910548	19.494	-0.76033	3.72e-05	0.000601812	hypothetical protein
Tb05.5K5.220:mRNA-p1;Tb927.5.4580:mRNA-p1	Tb05.5K5.220	FALSE	15956.6	1.03108e+06	14785.5	40989.1	34468.5	33170.5	37197.6	44096.5	41254.7	15.5425	0.838539	0.630987	0.698634	Flagellum adhesion protein 3
Tb05.5K5.240:mRNA-p1;Tb11.v5.0367.1-p1;Tb927.5.4600:mRNA-p1	Tb05.5K5.240	FALSE	73976.6	56533	45728.8	228551	199160	209602	253236	162600	281523	16.7629	-1.83364	5.31e-05	0.000710871	expression site-associated gene 3 (ESAG3) protein, putative
Tb05.5K5.30:mRNA-p1;Tb927.5.4380:mRNA-p1	Tb05.5K5.30	FALSE	1.96406e+06	1971509	1900816	1.78672e+06	1.98418e+06	2.0436e+06	2.00862e+06	2009100	1.85236e+06	20.8963	0.0541582	0.503274	0.585503	Kinetoplastid-specific Protein Phosphatase 1
Tb05.5K5.40:mRNA-p1;Tb927.5.4390:mRNA-p1	Tb05.5K5.40	FALSE	100148	100562	99390.1	182188	207271	260392	208749	254735	235149	17.1681	-1.05218	0.000363346	0.00210535	hypothetical protein, conserved
Tb05.5K5.50:mRNA-p1;Tb927.5.4400:mRNA-p1	Tb05.5K5.50	FALSE	233020	261437	255947	337574	370652	361713	396290	382284	385893	18.1954	-0.465888	0.000613743	0.00300911	hypothetical protein, conserved
Tb05.5K5.60:mRNA-p1;Tb927.5.4410:mRNA-p1	Tb05.5K5.60	FALSE	232910	213504	230765	273759	257233	253638	282185	265224	256130	17.8981	-0.1662	0.0367683	0.0666041	hypothetical protein, conserved
Tb05.5K5.70:mRNA-p1;Tb927.5.4420:mRNA-p1	Tb05.5K5.70	FALSE	4.11728e+06	4.03379e+06	4358727	4623971	4512069	4424573	3871827	3664680	3.67803e+06	22.0579	-0.0703443	0.243228	0.319504	nucleolar RNA helicase II, putative
Tb05.5K5.80:mRNA-p1;Tb927.5.4430:mRNA-p1	Tb05.5K5.80	FALSE	185677	343789	219338	186247	203511	184474	201497	193250	174051	17.7205	0.380473	0.129598	0.18825	calcium/calmodulin-dependent protein kinase, putative
Tb05.5K5.90:mRNA-p1;Tb927.5.4440:mRNA-p1	Tb05.5K5.90	FALSE	146156	93426.4	143371	185958	220152	219431	198476	263486	225514	17.3077	-0.686128	0.0154159	0.0329923	dynein light chain, putative
Tb06.3A7.960:mRNA-p1	Tb06.3A7.960	FALSE	272502	355700	289639	442200	431113	357892	478749	421523	423926	18.4355	-0.38047	0.0174445	0.0362821	hypothetical protein
Tb07.11L3.100:mRNA-p1;Tb927.7.2150:mRNA-p1	Tb07.11L3.100	FALSE	52550.4	39314.3	46160	57203.2	44817.1	56518.1	70662.5	63987	60488	15.5887	-0.154589	0.344407	0.429233	SUMO-interacting motif-containing protein
Tb07.11L3.90:mRNA-p1;Tb927.7.2140:mRNA-p1	Tb07.11L3.90	FALSE	733654	738251	730512	630026	571478	524469	605591	581768	583445	19.3165	0.402282	0.000858049	0.00378268	zinc finger protein family member, putative
Tb08.27P2.110:mRNA-p1;Tb927.8.480:mRNA-p1	Tb08.27P2.110	FALSE	66971.3	80105.8	67116.8	141430	115625	97890.6	109148	53277	56356.3	16.4858	-0.670919	0.00257272	0.00837788	phosphatidic acid phosphatase protein, putative
Tb09.v4.0013:mRNA-p1	Tb09.v4.0013	FALSE	259830	217397	214744	345801	312178	334970	1.05026e+06	1.25623e+06	525512	18.0811	-0.478711	0.00261498	0.00847834	retrotransposon hot spot (RHS) protein, putative
Tb09.v4.0014:mRNA-p1;Tb09.v4.0110:mRNA-p1;Tb927.9.15850:mRNA-p1	Tb09.v4.0014	FALSE	258829	259303	249099	317353	299214	293257	318802	300673	308583	18.0954	-0.198793	0.00577284	0.0152478	hypothetical protein
Tb09.v4.0016:mRNA-p1;Tb11.v5.0463.1-p1	Tb09.v4.0016	FALSE	273594	280831	295544	286721	339244	315922	273684	279731	309737	18.1927	-0.098912	0.285158	0.366642	expression site-associated gene (ESAG) protein, putative
Tb09.v4.0018:mRNA-p1	Tb09.v4.0018	FALSE	74511.6	88087.8	66943.5	107194	106733	104122	151551	168372	118680	16.4626	-0.43308	0.00430609	0.0121811	expression site-associated gene 3 (ESAG3) protein, putative
Tb09.v4.0058:mRNA-p1;Tb09.v4.0059:mRNA-p1;Tb09.v4.0060:mRNA-p1;Tb09.v4.0146:mRNA-p1;Tb09.v4.0147:mRNA-p1;Tb09.v4.0148:mRNA-p1;Tb09.v4.0149:mRNA-p1;Tb11.v5.0368.1-p1;Tb11.v5.0369.1-p1;Tb11.v5.0582.1-p1;Tb927.9.2811:mRNA-p1;Tb927.9.2815:mRNA-p1;Tb927.9.2840:mRNA-p1;Tb927.9.2845:mRNA-p1;Tb927.9.2853.1-p1;Tb927.9.2855:mRNA-p1;Tb927.9.2860.1-p1;Tb927.9.2861:mRNA-p1;Tb927.9.2865:mRNA-p1;Tb927.9.2871:mR…	Tb09.v4.0058	TRUE	45488.7	1.17599e+06	58606.8	19703.4	71059	39395.8	29462.1	1.05284e+06	39555.9					Domain of unknown function (DUF5075), putative
Tb09.v4.0067:pseudogenic_transcript-p1	Tb09.v4.0067	TRUE	2.23642e+06	1.96371e+06	2582246	2.8161e+06	2.84328e+06	3.10643e+06	3.46448e+06	3.51995e+06	2615232					retrotransposon hot spot protein, pseudogene
Tb09.v4.0107:mRNA-p1	Tb09.v4.0107	FALSE	554757	453591	575918	712226	754126	760789	722687	665410	726365	19.2606	-0.451945	0.00726348	0.018252	expression site-associated gene 5 (ESAG5) protein, putative
Tb09.v4.0109:mRNA-p1	Tb09.v4.0109	FALSE	81073.3	89303.8	90462.1	133204	123472	147715	138925	129084	133137	16.73	-0.583825	0.000678056	0.00320755	hypothetical protein
Tb09.v4.0119:pseudogenic_transcript-p1	Tb09.v4.0119	FALSE	81233.8	91327.6	25779.4	33336.3	48117.5	22750.3	46159.8	24230.8	34166.1	15.4245	0.843167	0.168905	0.234714	variant surface glycoprotein (VSG, pseudogene), putative
Tb09.v4.0150:pseudogenic_transcript-p1	Tb09.v4.0150	FALSE	61049.8	122303	94719.3	94557.4	91605.8	94685.4	142794	135673	123593	16.4873	-0.0246834	0.920417	0.939834	variant surface glycoprotein (VSG, pseudogene), putative
Tb09.v4.0164:pseudogenic_transcript-p1	Tb09.v4.0164	TRUE	266135	130171	251596	135360	152662	152803	160609	206462	173974					variant surface glycoprotein, fragment
Tb09.v4.0195:pseudogenic_transcript-p1;Tb927.9.17780:pseudogenic_transcript-p1	Tb09.v4.0195	TRUE	1.96707e+06	1.77814e+06	1.95167e+06	1.75158e+06	1.82875e+06	1358285	1.6691e+06	1.64231e+06	1.8302e+06					variant surface glycoprotein (VSG, pseudogene), putative
Tb10.v4.0033:mRNA-p1;Tb927.10.4430:mRNA-p1	Tb10.v4.0033	FALSE	1.15221e+06	837333	1.09185e+06	1.14969e+06	1.2596e+06	1.11083e+06	1.26506e+06	1.06963e+06	1.07432e+06	20.067	-0.157039	0.307151	0.390096	pumillo RNA binding protein PUF1
Tb10.v4.0034:mRNA-p1;Tb927.10.4440:mRNA-p1	Tb10.v4.0034	FALSE	89990.9	93861	94544.2	142623	130988	145360	146983	152577	148397	16.8044	-0.542023	0.000134022	0.00112599	predicted SAP domain protein
Tb10.v4.0035:mRNA-p1;Tb927.10.4450:mRNA-p1	Tb10.v4.0035	FALSE	2952380	3238191	3.10268e+06	3.14343e+06	2.78094e+06	2.89216e+06	2.82407e+06	2.6161e+06	2.4756e+06	21.532	0.123404	0.0838166	0.130575	stress-inducible protein STI1-like, putative
Tb10.v4.0036:mRNA-p1;Tb927.10.4460:mRNA-p1	Tb10.v4.0036	FALSE	553553	547196	548982	464859	491327	497969	550904	591087	569749	18.9861	0.229232	0.00815501	0.019928	leucine carboxyl methyltransferase, putative
Tb10.v4.0038:mRNA-p1;Tb927.10.4480:mRNA-p1	Tb10.v4.0038	TRUE	58770	46466.3	58468.6	66009.2	82226.4	75734.6	75277.4	82651.2	81790.5					DNA damage repair protein, putative
Tb10.v4.0039:mRNA-p1;Tb927.10.4490:mRNA-p1	Tb10.v4.0039	FALSE	177344	181149	173184	290282	279374	255688	341377	315647	315493	17.7599	-0.586106	3.73e-05	0.000602479	hypothetical protein, conserved
Tb10.v4.0040:mRNA-p1;Tb927.10.4500:mRNA-p1	Tb10.v4.0040	FALSE	594650	638005	563017	793300	874613	766311	993977	1.04093e+06	924938	19.4171	-0.391988	0.00160467	0.00588337	cap guanine-N7 methyltransferase
Tb10.v4.0041:mRNA-p1	Tb10.v4.0041	FALSE	881419	874642	889636	766340	715906	741974	806564	732884	726927	19.6334	0.297434	0.000981107	0.00415324	PUB domain containing protein, putative
Tb10.v4.0043:mRNA-p1;Tb11.v5.1012.1-p1;Tb927.10.4330:mRNA-p1	Tb10.v4.0043	FALSE	114205	107341	109664	74924.7	73157.3	80933.4	73142.8	77770	66692.8	16.494	0.579739	0.000187014	0.00137872	2-oxoisovalerate dehydrogenase beta subunit, mitochondrial precursor, putative
Tb10.v4.0044:mRNA-p1;Tb927.10.4320:mRNA-p1	Tb10.v4.0044	FALSE	1.10464e+06	1.58468e+06	1.26637e+06	2.00551e+06	1.84078e+06	1.89671e+06	2.10134e+06	2.02908e+06	2035030	20.5996	-0.506542	0.00688652	0.0174604	hypothetical protein, conserved
Tb10.v4.0045:mRNA-p1;Tb927.10.4310:mRNA-p1	Tb10.v4.0045	FALSE	1.42223e+06	1497434	1460789	1.33874e+06	1.20854e+06	1.24412e+06	1.18092e+06	1.26972e+06	1.13729e+06	20.3813	0.255942	0.00264631	0.00854523	prohibitin 2, putative
Tb10.v4.0066:pseudogenic_transcript-p1	Tb10.v4.0066	FALSE	429994	431146	359264	329369	334436	358408	400572	432812	333018	18.5117	0.298065	0.0180356	0.0372849	expression site-associated gene 3 (ESAG3, pseudogene), putative
Tb10.v4.0204:pseudogenic_transcript-p1	Tb10.v4.0204	TRUE	501222	516192	520218	480780	507744	429641	425108	413145	427074					variant surface glycoprotein (VSG, pseudogene), putative /product
Tb10.v4.0218:mRNA-p1	Tb10.v4.0218	FALSE	396604	209926	205741	233145	305553	278291	287697	1.24002e+06	282362	18.0195	-0.0237154	0.936404	0.949888	expression site-associated gene 3 (ESAG3) protein, putative
Tb10.v4.0228:pseudogenic_transcript-p1	Tb10.v4.0228	TRUE	938532	40008.4	1.06133e+06	832247	1129909	1.21606e+06	250750	1.25249e+06	1.12851e+06					variant surface glycoprotein (VSG, pseudogene), putative
Tb10.v4.0246:mRNA-p1;Tb927.10.6900:mRNA-p1	Tb10.v4.0246	FALSE	68119.2	65516.2	71580.7	164236	160747	168215	186563	189597	196083	16.7024	-1.21916	1.36e-06	0.000161195	base J-associated glucosyltransferase
Tb10.v4.0247:mRNA-p1;Tb11.v5.0496.1-p1;Tb927.10.6910:mRNA-p1;Tb927.10.6950:mRNA-p1	Tb10.v4.0247	FALSE	188149	172522	165661	111898	112623	122091	92012.8	100413	96405.9	17.1264	0.648309	0.000197855	0.00141934	sterol 24-c-methyltransferase, putative
Tb11.0040:pseudogenic_transcript-p1;Tb11.v4.0043.1-p1;Tb927.5.190:pseudogenic_transcript-p1	Tb11.0040	FALSE	93193.2	115887	571624	101859	111256	116642	118701	114080	121768	17.123	0.78774	0.294548	0.376393	variant surface glycoprotein, degenerate
Tb11.01.2730.1-p1	Tb11.01.2730	FALSE	362173	331096	323834	365081	380046	366736	303566	285784	364188	18.443	-0.0834185	0.254879	0.333346	hypothetical protein, conserved
Tb11.01.6250:mRNA-p1	Tb11.01.6250	FALSE	63236.9	80426.2	52530.1	78623.5	63951.6	75721.2	64518.5	80619.2	122908	16.0687	-0.123791	0.475715	0.559006	expression site-associated gene 11 (ESAG11) protein, putative
Tb11.02.5070b.1-p1	Tb11.02.5070b	FALSE	103997	109151	110983	85176.9	122443	129126	131480	137170	115322	16.7454	0.0144899	0.936607	0.949888	hypothetical protein, conserved
Tb11.02.5080b.1-p1;Tb927.11.7213:mRNA-p1	Tb11.02.5080b	FALSE	839090	815122	871204	796610	756703	709439	690350	702691	734885	19.6115	0.206088	0.0124993	0.0280152	Endoplasmic Reticulum-Golgi Intermediate Compartment (ERGIC)/Endoplasmic reticulum vesicle transporter, putative
Tb11.02.5090.1-p1;Tb11.02.5090b.1-p1	Tb11.02.5090	FALSE	113689	110475	117230	110819	118490	125965	146264	156988	115298	16.8323	-0.00938238	0.907232	0.929937	proliferator-activated receptor-interacting protein (PRIP) interacting protein (PIMT), putative, pseudogene
Tb11.02.5105:mRNA-p1;Tb11.02.5105b.1-p1	Tb11.02.5105	TRUE	180432	147728	160760	119962	138820	120257	102730	107549	103902					hypothetical protein, conserved
Tb11.02.5110b.1-p1;Tb927.11.7216.1-p1	Tb11.02.5110b	TRUE	40678.4	37428.4	51669.3	54858	60094.4	56842.2	53612.2	51976.5	51773.9					origin recognition complex subunit 1 (ORC1), putative
Tb11.02.5380.1-p1;Tb11.02.5380b.1-p1	Tb11.02.5380	FALSE	499746	380729	484106	507800	482893	432967	333216	338672	392087	18.8275	-0.0217497	0.869413	0.899445	exosome complex exonuclease RRP44p homologue, putative
Tb11.02.5390:mRNA-p1;Tb11.02.5390b.1-p1	Tb11.02.5390	FALSE	1.16487e+06	1.04227e+06	1.07595e+06	1.37115e+06	1.19225e+06	1.21538e+06	238209	542380	1.3688e+06	20.1695	-0.155092	0.0882782	0.136371	mRNA processing protein, putative
Tb11.02.5400:mRNA-p1;Tb11.02.5400b.1-p1	Tb11.02.5400	FALSE	143984	204663	160508	80364.6	71624.8	94749.7	56134.7	57250.2	65321.2	16.8461	1.08538	0.000542234	0.00275253	cystathionine beta-synthase, putative
Tb11.02.5410:mRNA-p1;Tb11.02.5410b:mRNA-p1	Tb11.02.5410	FALSE	359283	309631	316019	366963	343609	313173	360815	364097	359900	18.3581	-0.00932926	0.917061	0.937367	ubiquitin activating enzyme, putative
Tb11.02.5420:mRNA-p1;Tb11.02.5420b.1-p1	Tb11.02.5420	FALSE	3629591	3855137	3.65171e+06	2.97558e+06	2.77492e+06	2.63589e+06	2.48706e+06	2.51564e+06	2.63653e+06	21.6267	0.456983	0.000131324	0.00112227	NADPH-cytochrome p450 reductase, putative
Tb11.02.5430:mRNA-p1;Tb11.02.5430b.1-p1	Tb11.02.5430	FALSE	219185	231890	232576	232653	218716	212437	219143	204725	199479	17.7845	0.089571	0.121536	0.178487	hypothetical protein, conserved
Tb11.0290:mRNA-p1;Tb11.0390:mRNA-p1;Tb927.11.7705:mRNA-p1;Tb927.6.4980:mRNA-p1	Tb11.0290	FALSE	17563286	17974274	17518960	18935780	17500340	16663798	16455232	15983602	15136689	24.0842	0.0472963	0.398281	0.484407	40S ribosomal protein S14
Tb11.0320:mRNA-p1;Tb927.11.7690.1-p1	Tb11.0320	FALSE	51052.7	50639.3	55866.8	37531.2	44322.2	42368.2	39090.1	50651.4	39415.5	15.5152	0.391608	0.00545519	0.0146041	hypothetical protein
Tb11.0330:mRNA-p1;Tb927.11.7670.1-p1	Tb11.0330	FALSE	590749	550555	577607	746024	706209	547106	343913	785546	700897	19.239	-0.159308	0.213041	0.28623	Cornifin (SPRR) family, putative
Tb11.0350:mRNA-p1;Tb927.11.7650.1-p1	Tb11.0350	FALSE	833432	806848	864322	722819	748861	695641	763572	773670	735840	19.5749	0.255315	0.00434387	0.012259	hypothetical protein
Tb11.0520:mRNA-p1;Tb927.10.1130:mRNA-p1	Tb11.0520	FALSE	137607	136307	159649	314982	300421	334378	355530	313750	336023	17.7126	-1.08724	2.23e-05	0.000474034	dynein arm light chain, axonemal, putative
Tb11.0530:mRNA-p1;Tb927.10.1140:mRNA-p1	Tb11.0530	FALSE	1.4298e+06	638871	862038	1.32611e+06	1521890	2.79387e+06	1.11319e+06	2326498	3338436	20.2986	-0.900137	0.069702	0.112538	epsilon tubulin
Tb11.0540:mRNA-p1;Tb927.10.1150:mRNA-p1	Tb11.0540	FALSE	10488.7	23141.1	10538.8	61164.2	52674.5	57529.1	17861.1	15120	61827.3	14.7779	-2.01313	0.000661058	0.00316242	hypothetical protein, conserved
Tb11.0840:mRNA-p1	Tb11.0840	TRUE	60300.5	60911.8	63280.2	56579.8	75298	71168.5	69671.3	72935.7	51892.9					hypothetical protein
Tb11.0845:mRNA-p1;Tb927.11.18680:mRNA-p1;Tb927.11.715:mRNA-p1	Tb11.0845	FALSE	6.71957e+06	6823654	6523940	8437301	8.15488e+06	7970701	8212994	8722664	8773712	22.8275	-0.244935	0.00152971	0.00570457	dynein light chain LC8, putative
Tb11.1220:mRNA-p1;Tb11.v5.0996.1-p1	Tb11.1220	FALSE	1616772	1.70479e+06	1700757	2.75659e+06	2.75399e+06	2.70013e+06	3.28431e+06	3.21118e+06	2.9955e+06	21.0379	-0.66295	7.58e-06	0.000290517	hypothetical protein, conserved
Tb11.1240:mRNA-p1;Tb11.v5.0998.1-p1;Tb927.10.15270:mRNA-p1	Tb11.1240	FALSE	922219	837694	909079	909498	857942	886424	755924	820806	798960	19.7666	0.0538937	0.437404	0.523094	metallo- peptidase, Clan MG, Family M24
Tb11.1370.1-p1;Tb11.1420:mRNA-p1;Tb927.11.1850:mRNA-p1	Tb11.1370.1-p1	TRUE	21207.2	14263.4	28002.5	21935.5	23846	30522.1	28419.6	33456.6	35300.1					hypothetical protein, conserved
Tb11.1380.1-p1;Tb927.11.1840:mRNA-p1	Tb11.1380.1-p1	FALSE	7.03328e+06	6957819	7447996	7972994	8195923	8657834	8948368	8527608	8761464	22.8825	-0.164886	0.0509462	0.0865418	hypothetical protein, conserved
Tb11.1390.1-p1;Tb927.11.1830:mRNA-p1	Tb11.1390.1-p1	FALSE	314095	294086	279972	69489.7	59740.1	68985.1	147334	14296.5	38260.6	17.0997	2.21214	2.47e-07	6.56e-05	hypothetical protein, conserved
Tb11.1410.1-p1;Tb927.11.1810:mRNA-p1	Tb11.1410.1-p1	TRUE	163865	145263	178981	219648	188133	239243	258136	258303	230444					Ring finger domain containing protein, putative
Tb11.1780.1-p1	Tb11.1780.1-p1	FALSE	4.39445e+06	4.30283e+06	4256720	4.45453e+06	5581950	5313497	5675124	5.91169e+06	5816151	22.1696	-0.191767	0.112244	0.167093	retrotransposon hot spot protein 1 (RHS1, pseudogene), putative
Tb11.1790.1-p1	Tb11.1790.1-p1	FALSE	837971	941685	849428	863396	708525	623318	902178	836794	870757	19.6122	0.31784	0.0305035	0.0571656	retrotransposon hot spot protein (RHS, pseudogene), putative
Tb11.1810.1-p1;Tb11.1810b.1-p1	Tb11.1810.1-p1	TRUE	347437	415568	323352	353204	386438	329114	314555	328875	376991					retrotransposon hot spot protein (RHS, pseudogene), putative
Tb11.v5.0147.1-p1;Tb927.7.4600:mRNA-p1	Tb11.v5.0147	FALSE	36031.8	Filtered	33609.4	38188.6	47218.5	51865.9	43261.7	49485.3	51373.8	15.2446	-0.421787	0.0336595	0.0618468	Calponin homology (CH) domain containing protein, putative
Tb11.v5.0150.1-p1;Tb927.7.4650:mRNA-p1	Tb11.v5.0150	FALSE	195789	385859	242891	274375	220834	243643	340366	202564	180523	17.9652	0.151164	0.554443	0.631841	J Biosynthesis Protein 2
Tb11.v5.0152.1-p1;Tb927.7.4670:mRNA-p1	Tb11.v5.0152	FALSE	241183	247347	227551	187375	216845	186497	200750	191051	190224	17.7324	0.326931	0.00570835	0.0151046	ribosomal RNA processing protein 4
Tb11.v5.0153.1-p1;Tb927.7.4690:mRNA-p1	Tb11.v5.0153	FALSE	329817	345239	320486	293620	275472	269935	176031	241100	240654	18.2246	0.293582	0.00101857	0.00423703	hypothetical protein
Tb11.v5.0154.1-p1	Tb11.v5.0154	TRUE	745205	284028	749937	898358	954829	795625	292395	584228	633313					WD domain, G-beta repeat, putative
Tb11.v5.0155.1-p1;Tb927.7.4720:mRNA-p1	Tb11.v5.0155	TRUE	60273.1	61775	69079.1	47542.6	44493.4	56773.9	50490.8	39675.7	36098.2					hypothetical protein
Tb11.v5.0157.1-p1;Tb927.7.4740:mRNA-p1	Tb11.v5.0157	FALSE	184746	171606	184738	288927	275369	239192	290808	288078	284866	17.7517	-0.520139	0.000614428	0.00300911	hypothetical protein, conserved
Tb11.v5.0158.1-p1;Tb927.7.4750:mRNA-p1	Tb11.v5.0158	FALSE	1.35052e+06	333790	1.31304e+06	1.25665e+06	1.16211e+06	1.16069e+06	1218878	1.21125e+06	1.25849e+06	19.941	-0.459392	0.443192	0.528317	hypothetical protein, conserved
Tb11.v5.0160.1-p1;Tb927.7.4770:mRNA-p1	Tb11.v5.0160	FALSE	10419355	11886048	10735705	9840580	9234942	9335207	10505892	11037261	10370021	23.2911	0.262633	0.00426115	0.012104	cyclophilin-type peptidyl-prolyl cis-trans isomerase, putative
Tb11.v5.0161.1-p1;Tb927.7.4780:mRNA-p1	Tb11.v5.0161	FALSE	69306.1	43128	68793.7	124912	158794	170149	136684	151690	164480	16.5304	-1.29903	0.00158532	0.00584764	conserved hypothetical protein, putative
Tb11.v5.0162.1-p1;Tb927.7.4790:mRNA-p1	Tb11.v5.0162	FALSE	3.45323e+06	3792060	3.49563e+06	2970180	2.67633e+06	2.57631e+06	2616902	2.69809e+06	2493102	21.5856	0.433354	0.000433028	0.00236072	proteasome beta 6 subunit
Tb11.v5.0163.1-p1;Tb927.7.4810:mRNA-p1	Tb11.v5.0163	FALSE	319804	307089	312429	339269	325374	296602	287355	331102	301661	18.2803	0.0153357	0.802637	0.848309	HD domain containing protein, putative
Tb11.v5.0164.1-p1;Tb927.7.4820:mRNA-p1	Tb11.v5.0164	FALSE	242486	267060	289363	276683	247189	333450	282023	263687	216281	18.0748	-0.0478936	0.733576	0.788392	Trm112p-like protein, putative
Tb11.v5.0166.1-p1;Tb927.7.4840:mRNA-p1	Tb11.v5.0166	FALSE	183492	190939	173043	239898	222501	209600	209676	219995	234149	17.6322	-0.248074	0.00632451	0.0163292	hypothetical protein, conserved
Tb11.v5.0168.1-p1;Tb927.7.4860:mRNA-p1	Tb11.v5.0168	FALSE	35865.7	36861.1	34823.8	85095.9	82443.9	93006.4	80960.3	76263.6	75360.9	15.7754	-1.22846	2.45e-06	0.000206917	kinetoplastid kinetochore protein 13
Tb11.v5.0169.1-p1;Tb927.7.4870:mRNA-p1	Tb11.v5.0169	FALSE	399767	391669	421379	741567	731594	691961	745480	735533	694759	19.051	-0.78957	7.93e-06	0.000295618	hypothetical protein, conserved
Tb11.v5.0170.1-p1;Tb927.7.4890:mRNA-p1	Tb11.v5.0170	FALSE	111569	114333	111724	98957.5	106721	58698.8	103360	104534	106542	16.5885	0.446895	0.0848075	0.131833	Present in the outer mitochondrial membrane proteome 34
Tb11.v5.0171.1-p1;Tb927.7.4900:mRNA-p1	Tb11.v5.0171	FALSE	1.17831e+06	1.15348e+06	1.10703e+06	960880	990709	981726	927146	954927	978983	20.0222	0.27558	0.00220637	0.00751987	5'-3' exoribonuclease A
Tb11.v5.0172.1-p1;Tb927.7.4910:mRNA-p1	Tb11.v5.0172	FALSE	439293	534843	469816	913647	804165	780634	950870	872560	996896	19.2766	-0.745896	0.000130309	0.00111907	hypothetical protein, conserved
Tb11.v5.0174.1-p1;Tb927.7.4930:mRNA-p1	Tb11.v5.0174	TRUE	30252.8	39665.3	28970.4	34659.9	37433.5	37546.8	39554.1	43804.4	39289.8					ribonuclease H1
Tb11.v5.0175.1-p1;Tb927.7.4940:mRNA-p1	Tb11.v5.0175	TRUE	115285	118051	111875	127174	108950	113673	122230	120915	101211					serine peptidase, clan SC, family S9A-like protein
Tb11.v5.0177.1-p1;Tb927.7.4960:mRNA-p1	Tb11.v5.0177	FALSE	366565	354035	402136	344501	360584	330535	311362	305989	311241	18.4625	0.161898	0.0649594	0.106168	hypothetical protein, conserved
Tb11.v5.0179.1-p1;Tb927.7.4980:mRNA-p1	Tb11.v5.0179	FALSE	110386	113909	108315	126582	137868	131351	125053	121707	130824	16.892	-0.203806	0.0124051	0.027817	Present in the outer mitochondrial membrane proteome 35
Tb11.v5.0180.1-p1;Tb927.7.4990:mRNA-p1	Tb11.v5.0180	FALSE	606501	653180	584023	515756	549176	520608	544118	518209	531039	19.128	0.263184	0.00463888	0.0128378	hypothetical protein, conserved
Tb11.v5.0181.1-p1;Tb11.v5.0182.1-p1;Tb927.7.5000:mRNA-p1;Tb927.7.5020:mRNA-p1	Tb11.v5.0181	FALSE	24019136	24683956	21214728	21685006	24438712	21631182	17621754	20453306	19701900	24.4574	0.0911787	0.313202	0.396739	60S ribosomal protein L19, putative
Tb11.v5.0183.1-p1;Tb927.7.5030:mRNA-p1	Tb11.v5.0183	FALSE	330683	319496	299916	378038	391730	372794	437285	443529	438248	18.4137	-0.220424	0.00940437	0.0223208	hypothetical protein, conserved
Tb11.v5.0184.1-p1;Tb927.7.5040:mRNA-p1	Tb11.v5.0184	TRUE	35579.1	41712.2	28315	65660.6	63191.8	64506.2	66925.1	62524	60717.6					kinesin, putative
Tb11.v5.0185.1-p1;Tb927.7.5050:mRNA-p1	Tb11.v5.0185	FALSE	972103	936308	1.14432e+06	1.30907e+06	1.33241e+06	1681880	1.61099e+06	1.46991e+06	975245	20.2088	-0.451416	0.0186868	0.0383501	hypothetical protein, conserved
Tb11.v5.0188.1-p1;Tb927.7.5080:mRNA-p1	Tb11.v5.0188	TRUE	935.686	Filtered	235.966	4179.11	5280.09	7691.63	6395.29	9893.34	8594.37					ATP-NAD kinase-like protein
Tb11.v5.0189.1-p1;Tb927.7.5090:mRNA-p1	Tb11.v5.0189	FALSE	58581.4	43022.1	62114.2	91823.7	89254.3	105288	96988.4	83579.3	99176.4	16.1369	-0.774307	0.00368653	0.0109402	condensin complex subunit 2, putative
Tb11.v5.0190.1-p1;Tb927.10.5950:mRNA-p1	Tb11.v5.0190	TRUE	63446.7	80155.9	77991.6	57388.1	76317.1	83371.8	Filtered	80322.8	73783.7					Serine/threonine-protein kinase NEK17, putative
Tb11.v5.0191.1-p1;Tb927.10.5960:mRNA-p1	Tb11.v5.0191	FALSE	157580	167172	120624	177746	187361	149067	243747	255993	247332	17.2815	-0.167988	0.281677	0.363141	engulfment and cell motility domain 2, putative
Tb11.v5.0193.1-p1;Tb927.10.5990:mRNA-p1	Tb11.v5.0193	FALSE	136804	130337	134578	157595	165926	144886	150229	143611	144389	17.149	-0.173066	0.0355846	0.0647141	Centrosomal protein of 57 kDa, putative
Tb11.v5.0194.1-p1;Tb927.10.6000:mRNA-p1	Tb11.v5.0194	FALSE	478567	548996	447036	418768	527549	472019	486745	433219	451203	18.8816	0.103765	0.404805	0.490598	hypothetical protein, conserved
Tb11.v5.0196.1-p1	Tb11.v5.0196	FALSE	4.10052e+06	4.53708e+06	3.94736e+06	3.28091e+06	3.3888e+06	3562303	3.38248e+06	3.54314e+06	3298996	21.8579	0.34349	0.00326855	0.00997638	Proteasome subunit A N-terminal signature/Proteasome subunit, putative
Tb11.v5.0197.1-p1	Tb11.v5.0197	TRUE	4633393	2.85803e+06	4316994	3.05782e+06	3.15428e+06	4845571	1.60223e+06	2.54103e+06	3.99459e+06					clathrin heavy chain, putative
Tb11.v5.0199.1-p1;Tb927.10.6060:mRNA-p1	Tb11.v5.0199	FALSE	4552574	4.18076e+06	4290390	4731417	4.07365e+06	3856393	4.1871e+06	3.90081e+06	3.7264e+06	22.0348	0.0917996	0.307225	0.390096	universal minicircle sequence binding protein 2
Tb11.v5.0200.1-p1;Tb927.10.6080:mRNA-p1	Tb11.v5.0200	FALSE	5.44288e+06	5784067	5.20336e+06	4.18669e+06	3.94653e+06	3.89089e+06	3.5065e+06	3960437	3990298	22.1673	0.496365	9.14e-05	0.000936785	proteasome subunit beta type-5, putative
Tb11.v5.0201.1-p1;Tb927.10.6090:mRNA-p1	Tb11.v5.0201	FALSE	56603.6	43230.4	43051.6	44004.5	52165.5	47973.2	46227.3	40189.3	57035.9	15.5467	0.0252401	0.861483	0.893943	tRNA pseudouridine synthase A, putative
Tb11.v5.0203.1-p1;Tb927.10.6110:mRNA-p1	Tb11.v5.0203	FALSE	106064	100723	104889	153491	146061	136796	135878	159188	164259	16.9151	-0.437627	0.000273111	0.00173023	hypothetical protein, conserved
Tb11.v5.0204.1-p1;Tb927.10.6120:mRNA-p1	Tb11.v5.0204	FALSE	742622	540391	591186	623333	482176	584288	355429	454000	145963	19.176	0.19123	0.266145	0.346191	Peptidase M76 family, putative
Tb11.v5.0205.1-p1;Tb927.10.6130:mRNA-p1	Tb11.v5.0205	FALSE	34614.3	33426.8	35977.3	48993.6	47116.5	61759.7	56229.1	56784.5	51622.1	15.3855	-0.545446	0.00472466	0.0129943	hypothetical protein, conserved
Tb11.v5.0208.1-p1;Tb927.5.310:mRNA-p1	Tb11.v5.0208	FALSE	695421	1.50785e+06	1.38133e+06	729407	694476	657382	858806	857784	730445	19.7649	0.753536	0.0399968	0.0713835	invariant surface glycoprotein, putative
Tb11.v5.0213.1-p1;Tb927.5.291b:mRNA-p1	Tb11.v5.0213	FALSE	115230	101136	100251	157858	168577	166749	147557	149903	159264	17.014	-0.595196	0.000363088	0.00210535	variant surface glycoprotein (VSG)-related, putative
Tb11.v5.0214.1-p1;Tb927.5.295b:mRNA-p1	Tb11.v5.0214	FALSE	2.63948e+06	2.62204e+06	2.69715e+06	2.98822e+06	2.63137e+06	2.71787e+06	2812624	2.87278e+06	2.95373e+06	21.3802	-0.0185017	0.762574	0.814227	retrotransposon hotspot (RHS) protein 1
Tb11.v5.0215.1-p1;Tb927.5.300:mRNA-p1;Tb927.5.300b:mRNA-p1	Tb11.v5.0215	FALSE	559871	516568	565254	396449	442381	456234	433486	457201	505758	18.8975	0.390148	0.00461771	0.0127982	2-oxoglutarate (2OG) and Fe(II)-dependent oxygenase superfamily protein, putative
Tb11.v5.0216.1-p1;Tb927.5.309b:mRNA-p1	Tb11.v5.0216	FALSE	1.23399e+06	1.16251e+06	1.29767e+06	1460241	1.31887e+06	1450459	1.34964e+06	1.39319e+06	1.47242e+06	20.3366	-0.14861	0.0937698	0.143561	invariant surface glycoprotein, putative
Tb11.v5.0218.1-p1;Tb927.5.500:mRNA-p1	Tb11.v5.0218	FALSE	358790	283085	356204	700483	630371	572703	768797	709434	710561	18.8115	-0.888523	0.000388692	0.00219648	hypothetical protein, conserved
Tb11.v5.0219.1-p1;Tb927.5.490:mRNA-p1	Tb11.v5.0219	FALSE	255514	263387	256797	284732	242957	240147	259845	250545	234845	17.9792	0.0655611	0.370706	0.456429	methyltransferase, putative
Tb11.v5.0222.1-p1;Tb927.5.450:mRNA-p1	Tb11.v5.0222	FALSE	60819.1	69271.8	65759.2	43329.6	36096.5	48748	27342.1	49057.2	45754.4	15.6908	0.667041	0.00172375	0.00620919	NADH dehydrogenase [ubiquinone] flavoprotein 1, mitochondrial
Tb11.v5.0223.1-p1;Tb927.5.440:mRNA-p1	Tb11.v5.0223	FALSE	108234	105458	99012.2	20010.8	Filtered	21526	Filtered	24789.5	10742.2	15.542	2.31672	1.45e-07	6.41e-05	trans-sialidase, putative
Tb11.v5.0226.1-p1;Tb927.5.410:mRNA-p1	Tb11.v5.0226	FALSE	391097	404149	441331	97033.7	91540.5	72669	42036.5	44679.2	48124.9	17.5337	2.2985	9.28e-07	0.000130828	invariant surface glycoprotein, putative
Tb11.v5.0228.1-p1;Tb927.5.390:mRNA-p1	Tb11.v5.0228	FALSE	3.58897e+06	3.45166e+06	3.52068e+06	2.74132e+06	2.89398e+06	2.49842e+06	2.58516e+06	2620328	2576449	21.5661	0.425819	0.000632684	0.00306244	75 kDa invariant surface glycoprotein, putative
Tb11.v5.0230.1-p1;Tb927.5.370:mRNA-p1	Tb11.v5.0230	FALSE	675284	708335	678163	891795	476854	478893	554476	539453	537807	19.2869	0.270428	0.301014	0.383632	75 kDa invariant surface glycoprotein, putative
Tb11.v5.0231.1-p1;Tb927.5.360:mRNA-p1	Tb11.v5.0231	FALSE	1.67138e+06	1.79685e+06	1.56138e+06	1.24938e+06	1.10636e+06	1.078e+06	1.25382e+06	1.16784e+06	1.05957e+06	20.4077	0.597875	0.000173888	0.00131431	75 kDa invariant surface glycoprotein
Tb11.v5.0232.1-p1;Tb927.10.5250:mRNA-p1	Tb11.v5.0232	FALSE	366903	315427	294104	286109	270536	332908	306719	270569	274801	18.2477	0.180406	0.198212	0.269226	zinc finger protein family member, putative
Tb11.v5.0233.1-p1;Tb927.10.5240:mRNA-p1	Tb11.v5.0233	FALSE	19894	15445.5	20338.4	38516.5	35279	31742.6	30723.9	34037.8	31868.2	14.6421	-0.882429	0.000593192	0.00293049	cAMP binding protein, putative
Tb11.v5.0236.1-p1;Tb927.10.5210:mRNA-p1	Tb11.v5.0236	FALSE	1.15548e+06	1.30856e+06	1319151	1.24911e+06	1.11202e+06	963745	1130992	1152987	941339	20.1763	0.238317	0.0505942	0.0860658	TFIIH basal transcription factor subunit
Tb11.v5.0237.1-p1;Tb927.10.5200:mRNA-p1	Tb11.v5.0237	FALSE	113456	101048	109710	113471	113313	105628	118034	129137	105998	16.747	0.00964839	0.892046	0.918103	hypothetical protein, conserved
Tb11.v5.0243.1-p1;Tb11.v5.1060.1-p1;Tb927.10.5330:mRNA-p1;Tb927.10.5340:mRNA-p1	Tb11.v5.0243	FALSE	26413952	26247228	25432464	25846898	24975752	22471538	23872042	22378516	20998216	24.5953	0.140403	0.0523055	0.0885996	40S ribosomal protein S18, putative
Tb11.v5.0245.1-p1;Tb927.10.5310:mRNA-p1	Tb11.v5.0245	FALSE	147742	145726	159898	183453	172895	188896	175098	175914	182520	17.346	-0.219908	0.0196636	0.0399839	AMP-activated kinase, alpha 1
Tb11.v5.0246.1-p1;Tb927.10.5300:mRNA-p1	Tb11.v5.0246	FALSE	1.05341e+06	965109	1.17532e+06	957505	1.00214e+06	513311	1.96657e+06	641152	854249	19.8127	0.472743	0.118782	0.175194	eukaryotic translation initiation factor 6 (eIF-6), putative
Tb11.v5.0248.1-p1;Tb927.10.5280:mRNA-p1	Tb11.v5.0248	FALSE	165276	160407	154568	146041	151171	155802	136353	137221	140727	17.2545	0.130764	0.0777372	0.122579	pre-mRNA splicing factor ATP-dependent RNA helicase, putative
Tb11.v5.0249.1-p1;Tb927.10.5270:mRNA-p1	Tb11.v5.0249	FALSE	173581	143489	163106	114196	115321	122545	102960	97387.3	113181	17.0704	0.490524	0.00226536	0.00766097	mitogen-activated protein kinase kinase 5
Tb11.v5.0252.1-p1;Tb927.11.7310:mRNA-p1	Tb11.v5.0252	FALSE	248623	213722	270283	305055	302308	298308	269927	283748	278362	18.0559	-0.26601	0.0377902	0.0681304	RNA binding protein, putative
Tb11.v5.0253.1-p1;Tb927.11.7300:mRNA-p1	Tb11.v5.0253	FALSE	250184	314485	360208	219445	269245	283604	231214	227279	191690	18.1002	0.29928	0.126464	0.184591	major facilitator superfamily, putative
Tb11.v5.0254.1-p1;Tb927.11.7290:mRNA-p1	Tb11.v5.0254	FALSE	881763	743282	609517	543197	582372	535806	609166	594005	515418	19.2928	0.458843	0.0165731	0.0348162	pantothenate kinase subunit, putative
Tb11.v5.0255.1-p1;Tb927.11.7280:mRNA-p1	Tb11.v5.0255	FALSE	149735	162283	159706	149196	156133	186598	160376	163179	164338	17.2976	-0.00796328	0.94249	0.955046	DNA-direcetd RNA polymerase II, subunit 9, putative
Tb11.v5.0256.1-p1;Tb927.11.7270:mRNA-p1	Tb11.v5.0256	FALSE	2.89949e+06	2.91485e+06	2.52873e+06	1.88978e+06	2312277	2170618	1739366	1914031	2.14465e+06	21.2174	0.437228	0.0061339	0.0159748	proteasome beta 3 subunit, putative
Tb11.v5.0257.1-p1;Tb927.11.7250:mRNA-p1	Tb11.v5.0257	FALSE	Filtered	Filtered	13706.2	35048.6	22307.3	27177.5	25689.8	1.16739	26987.4	14.3136	-0.858522	0.00300336	0.00936375	hypothetical protein, conserved
Tb11.v5.0258.1-p1;Tb927.11.7240:mRNA-p1	Tb11.v5.0258	FALSE	130776	140654	147957	266828	224782	300153	340114	345435	303010	17.554	-0.862008	0.000416541	0.00230936	nexin-dynein regulatory complex 2
Tb11.v5.0261.1-p1;Tb927.7.4480:mRNA-p1	Tb11.v5.0261	FALSE	2153405	2.22029e+06	2400100	2.27417e+06	1.96731e+06	2.75381e+06	2478259	2.46785e+06	2.3697e+06	21.1308	0.012388	0.930992	0.946597	adenosine 5'-monophosphoramidase, putative
Tb11.v5.0262.1-p1;Tb927.7.4490:mRNA-p1	Tb11.v5.0262	FALSE	451987	456976	443860	554165	613369	557566	548153	531396	502682	18.9657	-0.302674	0.00248359	0.00817401	hypothetical protein, conserved
Tb11.v5.0263.1-p1;Tb927.7.4500:mRNA-p1	Tb11.v5.0263	FALSE	5780430	6.29319e+06	5798876	5123590	4742455	5.04362e+06	5511710	5605864	4.94175e+06	22.3832	0.307729	0.00160814	0.00589161	PX domain containing protein, putative
Tb11.v5.0264.1-p1;Tb927.7.4510:mRNA-p1	Tb11.v5.0264	FALSE	1.78775e+06	1.75552e+06	2.44801e+06	2.25101e+06	2496882	315681	355647	343886	2.29497e+06	20.5683	0.751369	0.383682	0.468864	Domain of unknown function (DUF4201), putative
Tb11.v5.0265.1-p1;Tb927.7.4520:mRNA-p1	Tb11.v5.0265	FALSE	5299404	6854398	6290420	4202041	4.98731e+06	5455424	4782531	4.8039e+06	4480040	22.3857	0.379555	0.0348779	0.0636705	Thioredoxin-like, putative
Tb11.v5.0268.1-p1;Tb927.7.4550:mRNA-p1	Tb11.v5.0268	FALSE	339984	379786	366599	291511	256370	249752	228310	210543	232825	18.2495	0.49409	0.000374877	0.00214702	Mitochondrial ribosomal protein L7/L12
Tb11.v5.0269.1-p1;Tb927.7.4560:mRNA-p1	Tb11.v5.0269	FALSE	42782.7	33322.2	37542.2	37215.2	36610.4	48872.3	26021.1	32644.9	37199.4	15.2629	-0.0584811	0.729272	0.784966	Histone acetyltransferase 1
Tb11.v5.0270.1-p1;Tb927.7.4570:mRNA-p1	Tb11.v5.0270	FALSE	3758807	3.99789e+06	4.11342e+06	3.53115e+06	3521043	4.08894e+06	3.4484e+06	3.78566e+06	3.54667e+06	21.8765	0.140559	0.160676	0.225852	inosine-guanine nucleoside hydrolase
Tb11.v5.0271.1-p1;Tb927.10.6350:mRNA-p1	Tb11.v5.0271	FALSE	315792	272709	282854	437503	504713	585467	581639	600516	612104	18.5551	-0.756087	0.00148813	0.00561506	trypanin
Tb11.v5.0272.1-p1;Tb927.10.6340:mRNA-p1	Tb11.v5.0272	TRUE	79729.1	106961	96166.4	140655	163566	136853	236804	223443	176338					hypothetical protein, conserved
Tb11.v5.0273.1-p1;Tb927.10.6330:mRNA-p1	Tb11.v5.0273	FALSE	44183.3	20223.9	47820.8	112573	108058	98556	87263.8	93943.1	98855.4	15.9038	-1.55686	0.00390574	0.0114054	kinetoplastid kinetochore protein 1
Tb11.v5.0274.1-p1;Tb927.10.6320:mRNA-p1	Tb11.v5.0274	FALSE	380405	370885	366732	382716	425136	381376	379949	384247	361795	18.5597	-0.0408288	0.547059	0.62521	CBF/Mak21 family, putative
Tb11.v5.0275.1-p1;Tb927.10.6310:mRNA-p1	Tb11.v5.0275	FALSE	1.2556e+06	1.32785e+06	1.28739e+06	1.05703e+06	1.00661e+06	1.02526e+06	927486	931538	909945	20.1448	0.372036	0.00019392	0.00140161	major vault protein, putative
Tb11.v5.0277.1-p1;Tb927.10.6290:mRNA-p1	Tb11.v5.0277	FALSE	348507	417001	379018	463444	395527	403910	380838	401948	363037	18.6172	-0.0956692	0.292304	0.374124	ATP-dependent DEAD/H RNA helicase, putative
Tb11.v5.0278.1-p1;Tb927.10.6280:mRNA-p1	Tb11.v5.0278	TRUE	80551.2	55681.9	73689.1	107627	121846	123065	120754	130414	114826					N-terminal glutamine amidase, putative
Tb11.v5.0281.1-p1;Tb927.5.330:mRNA-p1	Tb11.v5.0281	TRUE	Filtered	Filtered	Filtered	Filtered	2840.34	5188.32	463.888	Filtered	1825.65					receptor-type adenylate cyclase GRESAG 4, putative
Tb11.v5.0282.1-p1;Tb927.5.340:mRNA-p1	Tb11.v5.0282	FALSE	25664	9498.9	22547.8	29054.8	18951.6	19716.4	33811.4	51227.5	16614.7	14.2795	-0.280744	0.520381	0.60027	expression site-associated gene 5 (ESAG5) protein, putative
Tb11.v5.0289.1-p1;Tb927.11.12770:mRNA-p1	Tb11.v5.0289	FALSE	57617.8	59263.3	56866.4	63872.1	72801.9	75833.4	78248.1	83169.6	86576.8	15.9735	-0.240359	0.0323622	0.0600107	ubiquitin ligase, putative
Tb11.v5.0291.1-p1;Tb927.11.12750:mRNA-p1	Tb11.v5.0291	FALSE	624149	669395	631483	549491	476557	450739	460133	469870	477226	19.106	0.433382	0.00101602	0.00423373	cleavage and polyadenylation specificity factor 30 kDa subunit
Tb11.v5.0295.1-p1	Tb11.v5.0295	TRUE	1.03293e+06	990922	958928	997377	927249	842314	900720	849364	859655					retrotransposon hot spot (RHS) protein, putative
Tb11.v5.0305.1-p1;Tb927.10.15950:mRNA-p1	Tb11.v5.0305	FALSE	87769.8	83757.1	78034	97260.4	100419	101707	153217	92384.9	92122	16.483	-0.217473	0.0175128	0.0363611	TATA-box-binding protein
Tb11.v5.0306.1-p1;Tb927.10.15970:mRNA-p1	Tb11.v5.0306	TRUE	Filtered	Filtered	Filtered	8211.36	9333.84	6513.48	23325	18796.8	Filtered					Triglyceride lipase, putative
Tb11.v5.0325.1-p1	Tb11.v5.0325	FALSE	609508	725026	628686	578367	608712	554611	652164	758310	631422	19.2395	0.216163	0.0268635	0.0515745	retrotransposon hot spot (RHS) protein, putative
Tb11.v5.0326.1-p1	Tb11.v5.0326	FALSE	726330	774849	641092	613306	755821	700495	763637	727927	763207	19.4246	0.0972458	0.411564	0.497375	retrotransposon hot spot (RHS) protein, putative
Tb11.v5.0330.1-p1;Tb927.10.8440:mRNA-p1	Tb11.v5.0330	FALSE	1.60082e+06	1.85912e+06	1.45412e+06	3023882	2.43531e+06	2384326	3.51941e+06	3.49889e+06	3.95767e+06	20.9815	-0.626943	0.00181036	0.00646922	glucose transporter 1B
Tb11.v5.0331.1-p1;Tb927.10.8500:mRNA-p1;Tb927.10.8510:mRNA-p1;Tb927.10.8520:mRNA-p1	Tb11.v5.0331	FALSE	1.6235e+06	1.69215e+06	1.58783e+06	2.02961e+06	1.50623e+06	1.56059e+06	1730304	1.60889e+06	2.03143e+06	20.6701	0.00348787	0.975754	0.982147	glucose transporter, putative
Tb11.v5.0339.1-p1;Tb927.10.5080:mRNA-p1	Tb11.v5.0339	FALSE	79484.2	88460.2	73054.2	60704.3	62287.9	65952.5	53403.4	55121	62284.9	16.1241	0.394059	0.00339705	0.0102857	GPI transamidase component Tta2
Tb11.v5.0340.1-p1;Tb927.10.5070:mRNA-p1	Tb11.v5.0340	FALSE	252454	248067	249846	193690	211905	237161	157454	196098	215071	17.8267	0.274815	0.0279074	0.0532797	ribonuclease H, putative
Tb11.v5.0342.1-p1;Tb927.10.5040:mRNA-p1	Tb11.v5.0342	FALSE	257967	200793	319391	272816	274096	357206	291545	305257	239094	18.0829	-0.18382	0.413499	0.499334	chaperone protein DnaJ, putative
Tb11.v5.0346.1-p1	Tb11.v5.0346	TRUE	106493	80438.8	70682.6	92712.9	199318	97173.4	127318	104399	113252					BarP protein, putative
Tb11.v5.0355.1-p1	Tb11.v5.0355	TRUE	263175	274963	228405	194635	211229	200133	223936	204794	208989					TPR repeat, putative
Tb11.v5.0356.1-p1;Tb927.1.1240:mRNA-p1	Tb11.v5.0356	FALSE	580939	747454	590282	623280	670496	658364	595746	582280	616117	19.3026	0.01249	0.908003	0.930326	cytidine triphosphate synthase, putative
Tb11.v5.0357.1-p1;Tb927.1.1270:mRNA-p1	Tb11.v5.0357	FALSE	117173	151774	114462	158503	134429	139983	127788	78318.1	133667	17.0519	-0.13716	0.287589	0.369273	homocysteine S-methyltransferase, putative
Tb11.v5.0365.1-p1	Tb11.v5.0365	FALSE	1.38733e+06	1.58629e+06	1.5065e+06	1.74159e+06	1.52664e+06	1.3497e+06	1512987	1.42734e+06	1.3615e+06	20.5356	0.00848616	0.930024	0.946079	hypothetical protein, conserved
Tb11.v5.0366.1-p1	Tb11.v5.0366	FALSE	481771	371892	408917	478155	436435	465642	434382	440775	452701	18.7512	-0.0892465	0.454771	0.539294	hypothetical protein, conserved
Tb11.v5.0372.1-p1;Tb927.1.1310:mRNA-p1	Tb11.v5.0372	FALSE	4504.52	6861.97	3962.94	7419.55	5352.6	4830.51	4676.53	3519.2	4907.69	12.3945	-0.169163	0.504276	0.586371	transmembrane protein, conserved
Tb11.v5.0384.1-p1;Tb927.1.1130:mRNA-p1	Tb11.v5.0384	FALSE	83838.8	76125	68418.5	53599.6	64533.5	70843.8	51846.8	61042.9	63519.1	16.0809	0.324384	0.0587282	0.0979212	glycerol-3-phosphate dehydrogenase (FAD-dependent), putative
Tb11.v5.0387.1-p1;Tb927.11.1180:mRNA-p1	Tb11.v5.0387	FALSE	479541	427973	465338	537627	555782	534526	562435	554412	562587	18.9344	-0.200748	0.0262921	0.0506601	cdc2-related kinase 6, putative
Tb11.v5.0391.1-p1;Tb927.1.1370:mRNA-p1	Tb11.v5.0391	FALSE	500266	509508	474622	555049	543825	522594	576035	557931	528043	18.9883	-0.08106	0.141474	0.202734	rRNA biogenesis protein, putative
Tb11.v5.0394.1-p1	Tb11.v5.0394	FALSE	1.55989e+06	1.84027e+06	1.7222e+06	1.54699e+06	1.71244e+06	1.63326e+06	1.72165e+06	1.41529e+06	1.61026e+06	20.6767	0.110674	0.20538	0.277547	hypothetical protein, conserved
Tb11.v5.0396.1-p1;Tb927.10.16170:mRNA-p1	Tb11.v5.0396	FALSE	121098	121846	132373	118708	113650	111989	117003	115813	111268	16.8785	0.170051	0.0256695	0.0496802	potassium voltage-gated channel, putative
Tb11.v5.0397.1-p1;Tb927.10.16150:mRNA-p1	Tb11.v5.0397	FALSE	247178	132550	266336	194676	359846	213906	187776	191370	356965	17.7901	-0.213467	0.573307	0.648227	ATP-dependent zinc metallopeptidase, putative
Tb11.v5.0399.1-p1	Tb11.v5.0399	TRUE	200679	193512	236003	165896	186404	194662	126448	134575	171192					hypothetical protein, conserved
Tb11.v5.0406.1-p1;Tb927.10.15910:mRNA-p1	Tb11.v5.0406	FALSE	690453	628156	708906	542383	577092	521556	495008	494499	493768	19.2208	0.351006	0.00351846	0.0105312	Glycerol uptake protein 1
Tb11.v5.0414.1-p1;Tb927.10.540:mRNA-p1	Tb11.v5.0414	FALSE	10089016	11990222	9725174	10187882	11154194	10402698	11454152	11795257	11528536	23.3414	0.0442441	0.633763	0.700575	ATP-dependent RNA helicase SUB2, putative
Tb11.v5.0420.1-p1;Tb927.10.14490:mRNA-p1	Tb11.v5.0420	FALSE	1.31286e+06	1.27653e+06	1.32397e+06	2.56052e+06	2.398e+06	3221700	3.21434e+06	3.37045e+06	2946740	20.8495	-1.00553	0.000226206	0.00153756	hypothetical protein, conserved
Tb11.v5.0421.1-p1;Tb927.5.350:mRNA-p1	Tb11.v5.0421	FALSE	670001	625211	648083	477093	455018	480537	495081	478836	479407	19.0832	0.506511	0.000157978	0.001239	75 kDa invariant surface glycoprotein, putative
Tb11.v5.0422.1-p1	Tb11.v5.0422	FALSE	356765	413719	364346	479754	466921	452214	507536	508332	483265	18.6868	-0.257952	0.00612678	0.0159649	SET domain containing protein, putative
Tb11.v5.0425.1-p1;Tb927.6.200:mRNA-p1	Tb11.v5.0425	TRUE	43127.7	Filtered	72049.9	228757	208639	295539	189719	187575	185336					receptor-type adenylate cyclase GRESAG 4, putative
Tb11.v5.0426.1-p1;Tb927.1.1640:mRNA-p1	Tb11.v5.0426	FALSE	61022.7	55663.8	61814.9	49796.1	64137.4	63667.8	55347.4	61745.7	66116.1	15.86	0.0619902	0.646352	0.711047	hypothetical protein, conserved
Tb11.v5.0427.1-p1;Tb927.10.15850:mRNA-p1	Tb11.v5.0427	FALSE	862901	1.06336e+06	937023	774076	695367	730098	806096	780968	772036	19.6793	0.42306	0.00214725	0.0073709	Peroxisome biogenesis factor 12
Tb11.v5.0428.1-p1;Tb927.10.15840:mRNA-p1	Tb11.v5.0428	TRUE	18271.4	17158.6	19997.8	21116.2	16684.1	16527.8	14939.6	20862.9	21316.4					hypothetical protein, conserved
Tb11.v5.0433.1-p1;Tb927.11.12720:mRNA-p1	Tb11.v5.0433	FALSE	120485	99243.6	113210	122259	121642	118485	127899	121467	132675	16.8273	-0.0802273	0.400107	0.486134	hypothetical protein, conserved
Tb11.v5.0434.1-p1;Tb927.10.15390:mRNA-p1	Tb11.v5.0434	FALSE	291167	303491	306076	378217	375178	373353	337050	363441	368753	18.3657	-0.276748	0.0010066	0.00421644	Flagellum attachment zone protein 7
Tb11.v5.0435.1-p1;Tb927.11.3650:mRNA-p1	Tb11.v5.0435	FALSE	16024085	15775701	17133738	15014079	14804771	14575508	14354832	14402724	13468181	23.8972	0.186184	0.0158377	0.0336658	adenylosuccinate synthetase, putative
Tb11.v5.0436.1-p1;Tb927.1.1030:mRNA-p1	Tb11.v5.0436	FALSE	248844	249775	234994	196760	244921	220090	225843	204077	197284	17.8308	0.200448	0.0816081	0.127799	Nucleolar protein 49
Tb11.v5.0446.1-p1;Tb927.10.10310:mRNA-p1	Tb11.v5.0446	TRUE	96426.4	94291.2	79797.8	94310.1	100584	107632	104529	104320	108026					hypothetical protein, conserved
Tb11.v5.0464.1-p1;Tb927.1.1560:mRNA-p1	Tb11.v5.0464	FALSE	1.08166e+06	1.19e+06	1.06437e+06	980162	1.10314e+06	1.01287e+06	1.13749e+06	1126525	1.10984e+06	20.0378	0.15425	0.0739663	0.117913	vesicular-fusion protein nsf, putative
Tb11.v5.0468.1-p1	Tb11.v5.0468	FALSE	659178	826069	786586	1.09246e+06	917153	1.0419e+06	1.08938e+06	1.14354e+06	1283151	19.7467	-0.381865	0.0106977	0.0247888	alpha tubulin, putative
Tb11.v5.0469.1-p1;Tb927.1.2330:mRNA-p1;Tb927.1.2350:mRNA-p1;Tb927.1.2370:mRNA-p1;Tb927.1.2390:mRNA-p1	Tb11.v5.0469	FALSE	258088784	303400608	277982080	328036096	330331168	315216096	326310016	329038944	325070880	28.1738	-0.170112	0.0369015	0.0667794	beta tubulin
Tb11.v5.0474.1-p1;Tb927.3.3290:mRNA-p1	Tb11.v5.0474	FALSE	376115	139972	226324	214808	408227	481960	488983	417448	527924	18.1143	-0.562314	0.272777	0.353214	protein kinase, putative
Tb11.v5.0480.1-p1;Tb927.10.15370:mRNA-p1	Tb11.v5.0480	FALSE	449324	427409	418610	440307	468500	544223	464975	472429	438293	18.8082	-0.114029	0.308941	0.392067	DNA-directed RNA polymerases I and III subunit RPAC1, putative
Tb11.v5.0481.1-p1;Tb927.10.15380:mRNA-p1	Tb11.v5.0481	FALSE	156130	100323	107813	153503	160437	160006	180140	168619	147881	17.074	-0.36093	0.0893361	0.137652	U3 snoRNA-associated protein UTP11, putative
Tb11.v5.0485.1-p1;Tb927.10.9280:mRNA-p1	Tb11.v5.0485	FALSE	138088	116267	128747	132231	145878	142568	130965	146018	161045	17.0361	-0.090739	0.368373	0.454258	hypothetical protein, conserved
Tb11.v5.0487.1-p1;Tb927.10.1200:mRNA-p1	Tb11.v5.0487	FALSE	340879	401340	371448	328247	299457	291030	225818	225848	223574	18.3692	0.32288	0.00373433	0.0110394	Programmed cell death protein 2, C-terminal putative domain containing protein, putative
Tb11.v5.0489.1-p1	Tb11.v5.0489	FALSE	565080	580873	538795	578515	524514	459807	664808	628909	565877	19.0501	0.160581	0.0927915	0.142427	retrotransposon hot spot (RHS) protein, putative
Tb11.v5.0500.1-p1;Tb927.10.660:mRNA-p1	Tb11.v5.0500	FALSE	224499	219745	209433	131455	145076	141606	107246	115816	127992	17.4187	0.691821	5.67e-05	0.00073296	2-oxoisovalerate dehydrogenase alpha subunit, putative
Tb11.v5.0501.1-p1;Tb927.10.3940:mRNA-p1	Tb11.v5.0501	FALSE	23184782	23717214	24091254	21882520	20849072	20872600	20352766	19811244	19656044	24.4253	0.205313	0.00423616	0.0120739	40S ribosomal protein S3A, putative
Tb11.v5.0502.1-p1;Tb927.10.3920:mRNA-p1	Tb11.v5.0502	FALSE	304922	333758	327104	556023	592408	584228	565746	585293	718511	18.7258	-0.797196	1.28e-05	0.000381428	hypothetical protein, conserved
Tb11.v5.0507.1-p1	Tb11.v5.0507	FALSE	198938	120586	200690	189225	219019	199498	175480	190295	198405	17.5041	-0.213499	0.372408	0.457701	hypothetical protein, conserved
Tb11.v5.0510.1-p1;Tb11.v5.0511.1-p1	Tb11.v5.0510	TRUE	259015	269727	278212	29270.7	68640.2	49642.1	Filtered	43288.8	19067.7					Gp63-3 surface protease homolog, putative
Tb11.v5.0512.1-p1;Tb927.10.2180:mRNA-p1	Tb11.v5.0512	FALSE	75956.8	64762.1	79273.8	61324.4	61335.4	59091.1	60472.8	56071.5	43165.6	16.0302	0.316913	0.0145518	0.0315245	Rtr1/RPAP2 family, putative
Tb11.v5.0514.1-p1;Tb927.11.9000:mRNA-p1;Tb927.11.9010:mRNA-p1	Tb11.v5.0514	TRUE	345124	355612	344472	358305	538550	512812	304524	333856	442937					cation transporter, putative
Tb11.v5.0515.1-p1;Tb927.10.15300:mRNA-p1	Tb11.v5.0515	FALSE	16388	9832.85	7881.56	27599.9	11105.4	11683.5	11867.7	14054.7	13889.3	13.6606	-0.451945	0.33413	0.418012	Calcium/calmodulin-dependent protein kinase kinase, putative
Tb11.v5.0516.1-p1;Tb927.10.6880:mRNA-p1	Tb11.v5.0516	FALSE	11269604	12326059	11349801	9115446	7896361	7.82948e+06	7.82122e+06	7.72114e+06	7.83009e+06	23.2337	0.541291	0.000212352	0.00148609	glyceraldehyde 3-phosphate dehydrogenase, cytosolic
Tb11.v5.0517.1-p1;Tb927.11.4050:mRNA-p1	Tb11.v5.0517	FALSE	170843	207596	169693	123594	143992	139330	149468	142523	140314	17.2682	0.472988	0.00411747	0.0118575	hypothetical protein, conserved
Tb11.v5.0523.1-p1;Tb927.1.780:mRNA-p1	Tb11.v5.0523	FALSE	386772	257733	332018	635561	675983	629600	577006	597098	692049	18.8063	-0.963714	0.00095134	0.00406169	leucine-rich repeat-containing protein
Tb11.v5.0525.1-p1	Tb11.v5.0525	TRUE	187729	178007	134335	106418	138641	138520	213339	184025	136888					hypothetical protein, conserved
Tb11.v5.0527.1-p1;Tb927.10.16110:mRNA-p1	Tb11.v5.0527	FALSE	1.17218e+06	1.40379e+06	1.15092e+06	1.08544e+06	1089809	1.17021e+06	1.15182e+06	1120220	1.12898e+06	20.1719	0.197287	0.0682415	0.110515	component of motile flagella 1
Tb11.v5.0530.1-p1;Tb927.9.3630:mRNA-p1	Tb11.v5.0530	FALSE	894817	1109110	884108	768700	739670	735427	664907	659913	645914	19.6991	0.402984	0.0040664	0.0117634	BSD domain containing protein, putative
Tb11.v5.0531.1-p1;Tb927.10.5620:mRNA-p1	Tb11.v5.0531	FALSE	145715568	162065552	149937616	132920984	115381784	118722536	116196192	128832936	131629064	27.0322	0.366402	0.0014584	0.0055291	fructose-bisphosphate aldolase, glycosomal
Tb11.v5.0538.1-p1;Tb927.8.4970:mRNA-p1;Tb927.8.4980:mRNA-p1;Tb927.8.4990:mRNA-p1;Tb927.8.5000:mRNA-p1;Tb927.8.5010:mRNA-p1	Tb11.v5.0538	FALSE	9150269	9361760	8.28582e+06	14124003	14229970	12256146	13035948	15173469	16920202	23.3965	-0.551814	0.000334854	0.00198592	Paraflagellar rod protein 2-5
Tb11.v5.0540.1-p1	Tb11.v5.0540	FALSE	759763	728381	788923	1.1511e+06	1.13495e+06	1.15139e+06	1.2259e+06	1.17627e+06	1.10612e+06	19.8391	-0.54833	8.12e-05	0.000890877	amino acid transporter 8, putative
Tb11.v5.0543.1-p1;Tb927.10.10890:mRNA-p1;Tb927.10.10900:mRNA-p1;Tb927.10.10920:mRNA-p1;Tb927.10.10940:mRNA-p1;Tb927.10.10950:mRNA-p1;Tb927.10.10960:mRNA-p1	Tb11.v5.0543	FALSE	67273656	70103552	66217884	71361912	67951288	67771608	72550928	70971968	66459684	26.0366	0.0220348	0.641266	0.706587	heat shock protein, putative
Tb11.v5.0553.1-p1	Tb11.v5.0553	FALSE	545405	665086	533821	571484	465148	428317	464557	436758	445276	19.023	0.301944	0.0491078	0.0841126	ubiquitin hydrolase, putative
Tb11.v5.0563.1-p1;Tb927.10.13270:mRNA-p1	Tb11.v5.0563	FALSE	399856	365009	380332	368880	329197	361357	302370	306289	357946	18.4933	0.159611	0.0683547	0.110623	Periodic tryptophan protein 2 homolog, putative
Tb11.v5.0564.1-p1;Tb927.10.350:mRNA-p1	Tb11.v5.0564	FALSE	342630	315109	342778	426143	471564	460021	506744	461576	488618	18.575	-0.393673	0.00223508	0.00759998	protein kinase PK4, putative
Tb11.v5.0568.1-p1;Tb927.10.6590:mRNA-p1	Tb11.v5.0568	FALSE	31562.2	29582	30658.8	33447.5	38844.5	39554.7	45954.5	44882.7	52311.8	15.0501	-0.234851	0.044944	0.0783513	hypothetical protein, conserved
Tb11.v5.0569.1-p1;Tb927.8.4700:mRNA-p1;Tb927.8.4710:mRNA-p1;Tb927.8.4720:mRNA-p1;Tb927.8.4730:mRNA-p1;Tb927.8.4740:mRNA-p1	Tb11.v5.0569	TRUE	320941	287051	293917	290392	273427	266695	277964	282007	254093					amino acid transporter, putative
Tb11.v5.0570.1-p1;Tb927.7.6370:mRNA-p1	Tb11.v5.0570	FALSE	74458.3	34508.6	70553.5	56266.6	59202.2	55111.8	51626.4	59818.8	60175.5	15.8001	0.0405023	0.899714	0.92401	Zinc finger, C3HC4 type (RING finger), putative
Tb11.v5.0574.1-p1;Tb927.5.2540:mRNA-p1	Tb11.v5.0574	FALSE	123778	124380	113612	149968	165919	167978	159862	166081	169328	17.0966	-0.372367	0.00301377	0.009384	Organic solute transport protein 1, putative
Tb11.v5.0578.1-p1;Tb927.10.6720:mRNA-p1;Tb927.10.6730:mRNA-p1;Tb927.10.6740:mRNA-p1	Tb11.v5.0578	FALSE	1.7996e+06	1.58213e+06	1926084	2.30143e+06	1527475	1.40776e+06	1.48227e+06	1.43271e+06	1338544	20.7339	0.095941	0.630317	0.698054	Plasma-membrane choline transporter, putative
Tb11.v5.0580.1-p1;Tb927.10.7100:mRNA-p1	Tb11.v5.0580	FALSE	64555.5	89648	61737.3	64360.1	65837.4	135822	67519.9	74908.8	67655.4	16.238	-0.182693	0.603204	0.67426	delta-4 fatty acid desaturase
Tb11.v5.0586.1-p1;Tb927.7.5470:mRNA-p1	Tb11.v5.0586	TRUE	5288.74	3799.26	4235.43	6551.7	4989.72	5248.07	4778.27	4729.08	4220.27					Present in the outer mitochondrial membrane proteome 36
Tb11.v5.0587.1-p1;Tb927.11.4610:mRNA-p1	Tb11.v5.0587	FALSE	1.57893e+06	1.66056e+06	1570376	2.02807e+06	2.07876e+06	2.21625e+06	2625896	2675288	2.59381e+06	20.8178	-0.347513	0.00155011	0.00575378	protein kinase A regulatory subunit
Tb11.v5.0594.1-p1	Tb11.v5.0594	FALSE	315491	294768	318051	427597	406196	414720	458788	425767	423576	18.4611	-0.38148	0.000675097	0.00320524	retrotransposon hot spot (RHS) protein, putative
Tb11.v5.0596.1-p1;Tb927.10.4940:mRNA-p1	Tb11.v5.0596	FALSE	1.54042e+06	1.66408e+06	1.50735e+06	2271226	2.37841e+06	2.27954e+06	2465490	2.22349e+06	2.30428e+06	20.8689	-0.510819	9.65e-05	0.000955377	Nuclear Dbf2-related kinase
Tb11.v5.0597.1-p1;Tb927.10.4800:mRNA-p1	Tb11.v5.0597	FALSE	94844.3	652196	95308.7	134166	128793	126798	153256	162359	167503	17.2335	0.522572	0.514135	0.594818	J binding protein 3, putative
Tb11.v5.0601.1-p1	Tb11.v5.0601	FALSE	1.89499e+06	2.10071e+06	1.87629e+06	1.42404e+06	1.04341e+06	1218550	1762180	1.38802e+06	1.33743e+06	20.5664	0.728061	0.000725724	0.00336137	major surface protease gp63, putative
Tb11.v5.0611.1-p1;Tb927.7.2570:mRNA-p1	Tb11.v5.0611	FALSE	1.0987e+06	1.00253e+06	1.05448e+06	1.04217e+06	1.00107e+06	945228	906409	923103	959841	19.9728	0.125269	0.0905483	0.139251	guide RNA associated protein, GAP2
Tb11.v5.0612.1-p1;Tb927.7.7070:mRNA-p1	Tb11.v5.0612	FALSE	1698070	1.8245e+06	1.68997e+06	1.97257e+06	1.89665e+06	1745614	1.96961e+06	1867641	1.84495e+06	20.7895	-0.0597253	0.319347	0.402533	MYND finger, putative
Tb11.v5.0616.1-p1;Tb927.7.6970:mRNA-p1	Tb11.v5.0616	FALSE	499050	531149	516416	688694	697611	686733	746038	747698	728632	19.1954	-0.376504	0.00020121	0.00143747	paraflagellar rod protein, putative
Tb11.v5.0620.1-p1	Tb11.v5.0620	FALSE	237114	174486	177434	156044	195233	119131	139607	101644	136580	17.4076	0.385325	0.115692	0.171586	COG4 transport protein, putative
Tb11.v5.0624.1-p1	Tb11.v5.0624	FALSE	2.61548e+06	1.55415e+06	1.47622e+06	1.65272e+06	1.52425e+06	1.51724e+06	1.68553e+06	1.66133e+06	1.44572e+06	20.6934	0.26347	0.291611	0.373536	retrotransposon hot spot protein (PHS), putative
Tb11.v5.0626.1-p1;Tb927.10.14800:mRNA-p1	Tb11.v5.0626	FALSE	705711	685546	708228	870234	885619	946360	999691	1.00493e+06	966962	19.6068	-0.316747	0.00282957	0.00898563	mitogen-activated protein kinase 9, putative
Tb11.v5.0631.1-p1;Tb927.10.960:mRNA-p1	Tb11.v5.0631	FALSE	389768	388122	372194	361270	359817	349849	394921	397497	374043	18.5053	0.149268	0.0179847	0.0371957	U4/U6-specific protein PRP4
Tb11.v5.0634.1-p1;Tb927.6.3520:mRNA-p1	Tb11.v5.0634	FALSE	38904.2	34622.2	41558.6	42961.1	51072.8	41955.3	57080.9	58005.3	51990	15.3515	-0.19266	0.134416	0.194281	Uncharacterised ACR, YagE family COG1723, putative
Tb11.v5.0636.1-p1;Tb927.10.14890:mRNA-p1	Tb11.v5.0636	FALSE	33392708	32747746	32162316	24460240	25279600	25218502	26713758	26551478	26131482	24.7787	0.437699	0.000171603	0.00130114	C-terminal motor kinesin, putative
Tb11.v5.0637.1-p1;Tb927.10.380:mRNA-p1	Tb11.v5.0637	FALSE	74690.8	90559	90031	80640.2	63465.2	71604.5	75949.3	67641.6	62342.7	16.2576	0.290795	0.0401125	0.0715367	kinetoplast ribosomal PPR-repeat containing protein 5
Tb11.v5.0638.1-p1;Tb927.10.1050:mRNA-p1	Tb11.v5.0638	FALSE	86503.2	80822.6	82749.4	131287	145150	128720	129295	141441	139365	16.7024	-0.648114	9.19e-05	0.000936785	serine peptidase, Clan SC, Family S10
Tb11.v5.0639.1-p1;Tb927.5.1230:mRNA-p1	Tb11.v5.0639	FALSE	3.05449e+06	616733	654568	1078566	1.04484e+06	894816	1103030	1.01215e+06	999339	19.9926	0.143298	0.828243	0.868877	hypothetical protein, conserved
Tb11.v5.0647.1-p1;Tb927.11.6580:mRNA-p1	Tb11.v5.0647	FALSE	88335.9	86051	89736.5	73463.3	84038.8	64830.4	63508.4	69240.4	74833.3	16.3061	0.302942	0.0201411	0.0408102	hypothetical protein, conserved
Tb11.v5.0649.1-p1;Tb927.10.4050:mRNA-p1	Tb11.v5.0649	FALSE	54899.6	48829.2	57874.1	47512.6	40375.1	39474	24591.3	26634.5	22679.6	15.5497	0.39149	0.0075228	0.0187952	serine palmitoyltransferase, putative
Tb11.v5.0650.1-p1;Tb927.10.2890:mRNA-p1	Tb11.v5.0650	FALSE	84870968	90082376	80151424	72377368	77063672	74456976	73229248	73115680	74881696	26.255	0.233646	0.00929431	0.0221266	enolase
Tb11.v5.0652.1-p1;Tb927.7.3210:mRNA-p1	Tb11.v5.0652	FALSE	490943	409325	363583	388769	397835	375345	220076	382986	419413	18.6267	0.157158	0.225065	0.299005	Pseudokinase, putative
Tb11.v5.0655.1-p1;Tb927.2.830:pseudogenic_transcript-p1	Tb11.v5.0655	FALSE	483834	529566	472001	518437	446617	458325	519031	504057	471368	18.8929	0.109409	0.166866	0.232515	retrotransposon hot spot protein 1 (RHS1), interrupted
Tb11.v5.0660.1-p1;Tb927.2.2190:mRNA-p1	Tb11.v5.0660	FALSE	213638	194190	205216	210169	197713	205647	220176	218985	226989	17.6491	0.0447802	0.506685	0.588164	histone deacetylase 3
Tb11.v5.0667.1-p1;Tb927.11.15650:mRNA-p1	Tb11.v5.0667	FALSE	145710	145011	131652	114708	114318	128833	107659	130758	141795	16.9904	0.286385	0.0130039	0.028903	terminal uridylyltransferase 4
Tb11.v5.0668.1-p1;Tb927.10.8230:mRNA-p1	Tb11.v5.0668	FALSE	11485731	13075664	11992018	14715258	13344532	12862304	12798747	13492796	13387151	23.6264	-0.116073	0.124506	0.182233	protein disulfide isomerase 2
Tb11.v5.0670.1-p1	Tb11.v5.0670	TRUE	54753.9	37127	75862.2	82627.9	98843.3	182665	79353.7	78392.3	94859					retrotransposon hot spot (RHS) protein, putative
Tb11.v5.0671.1-p1;Tb927.10.13010:mRNA-p1	Tb11.v5.0671	FALSE	278306	286823	274857	489185	461262	414421	515306	507138	484688	18.452	-0.65062	4.52e-05	0.000644301	cAMP-dependent protein kinase catalytic subunit 3
Tb11.v5.0674.1-p1;Tb927.10.11360:mRNA-p1	Tb11.v5.0674	FALSE	88536.3	103792	84330.5	100093	100306	94718.5	87050.7	88860.1	97390	16.5449	-0.0518736	0.535204	0.614152	protein phosphatase 2A regulatory subunit, putative
Tb11.v5.0680.1-p1;Tb927.10.9100:mRNA-p1	Tb11.v5.0680	FALSE	273068	298653	288479	235352	252941	234632	211902	211251	205662	18.0116	0.29729	0.00217095	0.00741498	hypothetical protein, conserved
Tb11.v5.0684.1-p1;Tb927.10.2770:mRNA-p1	Tb11.v5.0684	FALSE	7452013	7.63539e+06	8.1906e+06	6416497	5944982	6331652	5.17645e+06	5.75826e+06	6439336	22.7369	0.362651	0.00122358	0.00488618	eukaryotic translation initiation factor 5, putative
Tb11.v5.0707.1-p1;Tb927.10.8650:mRNA-p1	Tb11.v5.0707	FALSE	815804	859215	880312	701023	625765	614423	625481	623779	591958	19.5089	0.444878	0.000360166	0.00209711	ran binding protein, putative
Tb11.v5.0710.1-p1	Tb11.v5.0710	FALSE	120784	119094	119264	149636	140947	135159	159298	270502	170992	16.9999	-0.197629	0.00720112	0.0181238	Gp63-1 surface protease homolog, putative
Tb11.v5.0713.1-p1	Tb11.v5.0713	FALSE	9534021	8943883	8982384	9660583	10024786	8775952	9847792	10083751	10162310	23.1589	-0.00346345	0.959571	0.968885	Retrotransposon hot spot protein 6 (RHS6), putative
Tb11.v5.0718.1-p1;Tb927.10.13780:mRNA-p1	Tb11.v5.0718	FALSE	1.53061e+06	1.67458e+06	1.48007e+06	1.9398e+06	1.89423e+06	1.62213e+06	1.84206e+06	1.87552e+06	1.85592e+06	20.69	-0.170718	0.0687067	0.111156	Glycogen synthase kinase 3 short
Tb11.v5.0727.1-p1;Tb927.10.8590:mRNA-p1	Tb11.v5.0727	FALSE	52679.6	45058.7	53374.3	73395.8	72762.6	66983.5	68083.7	64192.4	72608.2	15.8743	-0.452606	0.00226346	0.00765997	flagellum transition zone component
Tb11.v5.0731.1-p1	Tb11.v5.0731	FALSE	444549	416587	412670	577156	525805	555011	518074	483541	491172	18.8936	-0.333455	0.00171791	0.00619431	65 kDa invariant surface glycoprotein, putative
Tb11.v5.0735.1-p1	Tb11.v5.0735	TRUE	119528	66038.2	118271	111966	104378	96740.5	96699.5	89832.8	89716.4					hypothetical protein, conserved
Tb11.v5.0736.1-p1;Tb927.5.3420:mRNA-p1	Tb11.v5.0736	FALSE	113714	84424.9	79575.6	71061.3	65880	70551.3	53515.9	71375.6	71744.8	16.2872	0.449815	0.0220845	0.0439489	ABC1 family, putative
Tb11.v5.0738.1-p1;Tb927.8.3510:mRNA-p1;Tb927.8.3910:mRNA-p1	Tb11.v5.0738	FALSE	369691	640461	375084	577842	308619	222990	211054	770801	501090	18.5826	0.432952	0.299077	0.381368	thymidylate kinase, putative
Tb11.v5.0741.1-p1;Tb927.3.3770:mRNA-p1;Tb927.3.3790:mRNA-p1	Tb11.v5.0741	FALSE	1.77471e+06	1.92284e+06	1.8865e+06	2632090	2520226	2478929	2.83732e+06	2.80096e+06	2732098	21.0612	-0.404416	0.000167032	0.00128232	hypothetical protein, conserved
Tb11.v5.0742.1-p1;Tb927.6.1260:mRNA-p1	Tb11.v5.0742	FALSE	2.68452e+06	3180575	2688419	2.30911e+06	1.87278e+06	1.92614e+06	1.98133e+06	2.13779e+06	2024158	21.2034	0.534057	0.00164006	0.00597655	proteasome beta-1 subunit, putative
Tb11.v5.0746.1-p1;Tb927.11.6090:mRNA-p1	Tb11.v5.0746	FALSE	417732	496134	448367	497447	438598	411515	453369	417268	394929	18.7893	0.0630985	0.479365	0.563018	tatD related deoxyribonuclease, putative
Tb11.v5.0758.1-p1;Tb927.1.4140:mRNA-p1	Tb11.v5.0758	TRUE	79388.6	81432.2	81612.1	83457.6	89683.8	80259.3	97479.2	94418.3	88105.6					Bardet-Biedl syndrome 5 protein
Tb11.v5.0760.1-p1;Tb927.10.980:mRNA-p1	Tb11.v5.0760	FALSE	13307.5	18320.8	12897.8	10909.3	12188	21867.3	46505	20756.5	37199.6	13.8285	0.084246	0.787797	0.835574	RNA polymerase III transcription factor (TF)IIIC subunit, putative
Tb11.v5.0765.1-p1;Tb927.2.1780:mRNA-p1	Tb11.v5.0765	TRUE	49899.9	50782.5	47118.7	57710.2	60830.7	51734.1	50164.5	42198.6	49293.7					GlcNAc-PI synthesis protein
Tb11.v5.0775.1-p1;Tb927.10.7560:mRNA-p1	Tb11.v5.0775	FALSE	289611	302860	284446	228591	207114	229407	210932	208935	201484	17.9653	0.446504	0.000370821	0.00213579	methyltransferase domain containing protein, putative
Tb11.v5.0778.1-p1;Tb927.7.680:mRNA-p1	Tb11.v5.0778	FALSE	48104.7	42169.9	49626.4	75189.7	73051.7	65215.5	85150.8	81381.2	77329.9	15.8194	-0.563827	0.000778313	0.0035408	chaperone protein DnaJ, putative
Tb11.v5.0788.1-p1	Tb11.v5.0788	TRUE	296833	310920	306231	382037	423076	479163	432216	508841	509026					expression site-associated gene 2 (ESAG2) protein, putative
Tb11.v5.0807.1-p1;Tb927.9.13510:mRNA-p1	Tb11.v5.0807	FALSE	1667147	1.77312e+06	1.58383e+06	1.28206e+06	1.34804e+06	1.30328e+06	1310905	1305948	1.28965e+06	20.5066	0.398434	0.000523002	0.00269168	Poly(A)-specific ribonuclease PARN-3
Tb11.v5.0808.1-p1;Tb927.8.2770:mRNA-p1	Tb11.v5.0808	TRUE	38868.7	33898.2	43216.5	22940.1	28760.7	32311.4	28655.8	23165.1	56104.6					inositol 1,4,5-trisphosphate receptor
Tb11.v5.0809.1-p1;Tb927.10.6570:mRNA-p1	Tb11.v5.0809	TRUE	32918.5	28059.4	28401.6	57104.4	59787.5	59725.7	75930.2	73698.8	62136.8					TPR repeat, putative
Tb11.v5.0818.1-p1;Tb927.3.2340:mRNA-p1	Tb11.v5.0818	FALSE	547274	566300	558820	513484	488059	480112	418529	429874	477118	19.0094	0.221719	0.00245053	0.00810977	Peroxisome biogenesis protein 2
Tb11.v5.0826.1-p1;Tb927.7.6860:mRNA-p1	Tb11.v5.0826	TRUE	440416	358317	421046	126875	122340	128339	87818.7	99310.4	101954					expression site-associated gene 5 (ESAG5) protein, putative
Tb11.v5.0831.1-p1;Tb927.3.3400:mRNA-p1	Tb11.v5.0831	FALSE	108891	99154.9	96569.3	103372	101251	119753	103554	102619	115377	16.6826	-0.0419601	0.684891	0.746418	kinesin, putative
Tb11.v5.0832.1-p1;Tb927.10.1800:mRNA-p1	Tb11.v5.0832	FALSE	64009.2	77189.2	60133.9	58470.6	69343.9	63532.3	74795.2	90342.3	60884.2	16.0003	0.115192	0.34491	0.429635	methyltransferase domain containing protein, putative
Tb11.v5.0839.1-p1	Tb11.v5.0839	TRUE	25228.8	23078.9	18910.2	26717.8	39196.7	33068.1	43723.3	32706.8	44909.9					retrotransposon hot spot (RHS) protein, putative
Tb11.v5.0853.1-p1;Tb927.10.10020:mRNA-p1	Tb11.v5.0853	FALSE	494010	546653	491720	341041	406601	329581	387423	342217	405689	18.7128	0.5595	0.000987471	0.00416913	Rab5 GDP/GTP exchange factor (Rabex-5), putative
Tb11.v5.0861.1-p1;Tb927.8.4030:mRNA-p1;Tb927.8.4080:mRNA-p1	Tb11.v5.0861	FALSE	606901	598026	605367	680350	599322	567516	592639	640633	611313	19.2239	0.0216333	0.758762	0.81088	hypothetical protein, conserved
Tb11.v5.0880.1-p1;Tb927.4.5240:mRNA-p1;Tb927.4.5250:mRNA-p1;Tb927.4.5260:mRNA-p1;Tb927.4.5270:mRNA-p1;Tb927.4.5280:mRNA-p1;Tb927.4.5290:mRNA-p1;Tb927.4.5300:mRNA-p1	Tb11.v5.0880	FALSE	165403	156948	173893	107240	100354	96038	67528.5	63511.7	68642.1	16.9886	0.755517	2.72e-05	0.00050744	UDP-Gal or UDP-GlcNAc-dependent glycosyltransferase, putative
Tb11.v5.0909.1-p1;Tb927.5.4870:pseudogenic_transcript-p1	Tb11.v5.0909	TRUE	553765	835437	812132	683152	962758	1.07261e+06	904677	916204	965654					variant surface glycoprotein, degenerate
Tb11.v5.0916.1-p1;Tb927.5.4950:mRNA-p1	Tb11.v5.0916	TRUE	12874.4	4792.17	10744.9	6092.16	9163.1	9996.11	6453.39	7230.35	7315.15					variant surface glycoprotein (VSG, atypical), putative
Tb11.v5.0920.1-p1;Tb927.5.5000:pseudogenic_transcript-p1	Tb11.v5.0920	TRUE	1.56281e+06	2.1525e+06	1.62146e+06	951911	824362	607541	1.28664e+06	1.07108e+06	711890					variant surface glycoprotein, degenerate
Tb11.v5.0926.1-p1;Tb927.8.310:pseudogenic_transcript-p1	Tb11.v5.0926	TRUE	156735	60454.4	157125	105082	172785	196091	202593	209945	209510					variant surface glycoprotein, degenerate
Tb11.v5.0959.1-p1;Tb927.4.3120:mRNA-p1	Tb11.v5.0959	TRUE	110063	919646	88751.2	118128	150228	113599	109285	120609	141083					hook complex protein, conserved
Tb11.v5.0962.1-p1;Tb927.4.3090:mRNA-p1	Tb11.v5.0962	FALSE	69004.6	68442.9	67404.4	108297	87716.7	88230.6	110537	106049	95065.6	16.3006	-0.418973	0.00247262	0.00814506	hypothetical protein, conserved
Tb11.v5.0965.1-p1;Tb927.4.3020:mRNA-p1	Tb11.v5.0965	FALSE	17468.8	15868.3	14460.6	10369	11924.2	12206.9	11683.3	8052.07	10537.7	13.7292	0.516293	0.00322223	0.00986641	ATP-dependent DEAH-box RNA helicase, putative
Tb11.v5.0967.1-p1;Tb927.4.3000:mRNA-p1	Tb11.v5.0967	FALSE	135102	118642	135881	107735	93346.3	112776	85300.1	91514.7	93226.2	16.8357	0.360364	0.0138253	0.0302929	hypothetical protein, conserved
Tb11.v5.0968.1-p1;Tb927.4.2990:mRNA-p1	Tb11.v5.0968	FALSE	145583	136239	155030	262474	285880	280559	274748	272154	292254	17.621	-0.878558	3.58e-05	0.000593017	hypothetical protein, conserved
Tb11.v5.0985.1-p1;Tb927.5.130:mRNA-p1	Tb11.v5.0985	FALSE	1.33129e+06	1.52125e+06	1553282	1.45228e+06	1.2608e+06	1.21349e+06	1301642	1.3207e+06	1.37541e+06	20.4077	0.213756	0.0461392	0.0801083	variant surface glycoprotein (VSG)-related, putative
Tb11.v5.1013.1-p1;Tb927.10.11640:mRNA-p1	Tb11.v5.1013	FALSE	205135	128248	156978	144999	182520	179251	179733	179853	195566	17.3336	-0.020108	0.923956	0.943045	Protein prenyltransferase alpha subunit repeat, putative
Tb11.v5.1019.1-p1	Tb11.v5.1019	TRUE	614318	628836	560878	730706	806819	687732	944441	709756	883946					variant surface glycoprotein (VSG), putative
Tb11.v5.1022.1-p1;Tb927.10.3340:mRNA-p1	Tb11.v5.1022	FALSE	143496	131632	133107	128179	118187	135775	131865	118864	127409	17.0134	0.143117	0.124582	0.182289	CMGC/MAPK protein kinase, putative
Tb11.v5.1026.1-p1	Tb11.v5.1026	FALSE	154917	118222	148516	249949	268052	285599	335693	324118	295300	17.5686	-0.891611	0.000540053	0.00275191	procyclin-associated gene 2-like protein, putative
Tb11.v5.1027.1-p1	Tb11.v5.1027	TRUE	Filtered	Filtered	Filtered	Filtered	10075.7	18029.7	Filtered	22200.5	Filtered					procyclin-associated gene 2-like protein, putative
Tb11.v5.1046.1-p1;Tb927.10.2090:mRNA-p1;Tb927.10.2100:mRNA-p1;Tb927.10.2110:mRNA-p1	Tb11.v5.1046	FALSE	161066704	171513872	162313696	164744688	169958816	166712544	156923216	155651648	154665248	27.3153	0.0272263	0.597998	0.669854	elongation factor 1-alpha
Tb11.v5.1055.1-p1;Tb927.3.4290:mRNA-p1;Tb927.3.4300:mRNA-p1;Tb927.3.4310:mRNA-p1;Tb927.3.4320:mRNA-p1;Tb927.3.4330:mRNA-p1	Tb11.v5.1055	FALSE	11676006	13262110	11826966	21017558	20027442	19637774	23375454	22424600	23185794	23.9155	-0.678192	2.59e-05	0.000507196	Paraflagellar rod protein 1-5
Tb11.v5.1057.1-p1;Tb927.10.12040:mRNA-p1	Tb11.v5.1057	FALSE	5.6336e+06	5.90717e+06	5768751	4.48211e+06	4.42992e+06	3.92271e+06	4.04214e+06	4.02167e+06	3.86788e+06	22.2515	0.480389	0.000173024	0.00130984	mitogen-activated protein kinase 11, putative
Tb11.v5.1059.1-p1;Tb927.11.3590:mRNA-p1;Tb927.11.3600:mRNA-p1	Tb11.v5.1059	FALSE	23191204	25998476	22904226	23356046	21736152	19976374	21873684	20435094	19108098	24.4504	0.195041	0.031189	0.0581999	40S ribosomal protein S4, putative
Tb427.BES10.2	Tb427.BES10.2	FALSE	6982911	7998966	6.46517e+06	5581480	5.80568e+06	6.05825e+06	1.94473e+06	1.56068e+06	3.89617e+06	22.6258	0.339669	0.00885871	0.0213	Tb427.BES10.2
Tb427.BES122.1	Tb427.BES122.1	FALSE	5141.44	Filtered	2741.61	4567.99	3261.95	2497.03	Filtered	Filtered	Filtered	11.8121	0.243692	0.439354	0.524902	Tb427.BES122.1
Tb427.BES122.9;Tb927.5.4610:pseudogenic_transcript-p1	Tb427.BES122.9	TRUE	24399.7	12610.1	25872.4	73621.9	63054.3	68981	97295.7	95592.3	116813					variant surface glycoprotein-related protein, frameshift
Tb427.BES126.15	Tb427.BES126.15	FALSE	295878	261979	280484	356655	381396	383862	322095	348294	317984	18.3097	-0.374782	0.00312634	0.00963675	Tb427.BES126.15
Tb427.BES126.2	Tb427.BES126.2	FALSE	333440	270818	247470	331916	303868	322702	11091.5	13057.6	472260	18.2027	-0.134258	0.308501	0.391612	Tb427.BES126.2
Tb427.BES129.10	Tb427.BES129.10	TRUE	30181.4	Filtered	Filtered	9291.35	80551.6	158057	71634.8	137267	164433					Tb427.BES129.10
Tb427.BES129.14	Tb427.BES129.14	FALSE	12938.5	14411.4	16791	22662.4	8940.78	21598.6	21280.7	23283.6	12051.3	13.9257	-0.114484	0.768721	0.820243	Tb427.BES129.14
Tb427.BES134.1	Tb427.BES134.1	FALSE	140651	139222	128018	57037.5	53442.3	51354.6	35615.6	35448.2	49728.7	16.3933	1.38031	4.59e-07	9.57e-05	Tb427.BES134.1
Tb427.BES134.3	Tb427.BES134.3	FALSE	39082.9	39136.3	35322.4	66939.1	41052	49901.1	43124.6	35735.4	237481	15.4388	-0.401352	0.0571875	0.0957521	Tb427.BES134.3
Tb427.BES134.4	Tb427.BES134.4	TRUE	2.05813e+06	2002665	2.00572e+06	1.00161e+06	914452	844219	1.00726e+06	947638	1.03435e+06					Tb427.BES134.4
Tb427.BES134.5	Tb427.BES134.5	FALSE	68736.6	14682.1	78234.4	85200.1	76507	83825	77743.7	113070	82150.6	15.8625	-0.883731	0.22354	0.297233	Tb427.BES134.5
Tb427.BES15.1	Tb427.BES15.1	FALSE	80336	82980	100300	70732.7	77933.3	121713	79009.6	106417	105280	16.4255	0.0449083	0.852877	0.887896	Tb427.BES15.1
Tb427.BES15.12;Tb427.BES4.11	Tb427.BES15.12	FALSE	69276	97776.6	78801.9	88239.6	97173.1	63301.4	107612	102152	97665.9	16.3204	0.0385145	0.842752	0.880393	Tb427.BES15.12;Tb427.BES4.11
Tb427.BES15.2;Tb427.BES4.1	Tb427.BES15.2	FALSE	101489	36017.7	76503.7	89914.4	99599.9	87555.4	17951.1	21323.4	76760.5	16.2534	-0.449237	0.284634	0.366067	Tb427.BES15.2;Tb427.BES4.1
Tb427.BES15.9;Tb427.BES4.8	Tb427.BES15.9	TRUE	185033	155160	183553	303136	264333	242010	316650	290315	296624					Tb427.BES15.9;Tb427.BES4.8
Tb427.BES153.10;Tb427.BES40.18;Tb427.BES56.10;Tb427.BES65.9;Tb427.BES98.9	Tb427.BES153.10	FALSE	663865	699071	740308	966693	857209	877347	900194	818787	831669	19.6067	-0.313902	0.00323294	0.00989288	Tb427.BES153.10;Tb427.BES40.18;Tb427.BES56.10;Tb427.BES65.9;Tb427.BES98.9
Tb427.BES153.14;Tb427.BES65.13	Tb427.BES153.14	FALSE	70395.9	2766.15	51068	53095.4	49272.3	63790.8	106563	106177	123657	15.0791	-1.30972	0.330876	0.414741	Tb427.BES153.14;Tb427.BES65.13
Tb427.BES153.2;Tb427.BES65.1	Tb427.BES153.2	FALSE	5.8679e+06	6508937	5.92814e+06	5.61629e+06	5167040	4825488	1.67284e+06	1533507	3.32871e+06	22.4323	0.277635	0.0050131	0.0136416	Tb427.BES153.2;Tb427.BES65.1
Tb427.BES153.4;Tb427.BES65.3	Tb427.BES153.4	FALSE	1.14062e+06	1.49737e+06	1.47658e+06	551280	654336	885350	649820	786515	984819	19.8882	1.04031	0.00255702	0.00834691	Tb427.BES153.4;Tb427.BES65.3
Tb427.BES153.7;Tb427.BES28.8;Tb427.BES40.8;Tb427.BES5.6;Tb427.BES65.6;Tb427.BES98.6	Tb427.BES153.7	FALSE	1.1661e+06	961757	1.11441e+06	699047	663731	662626	626822	742357	759440	19.7102	0.721004	0.000218778	0.00151282	Tb427.BES153.7;Tb427.BES28.8;Tb427.BES40.8;Tb427.BES5.6;Tb427.BES65.6;Tb427.BES98.6
Tb427.BES28.11;Tb427.BES5.9	Tb427.BES28.11	FALSE	298437	535014	343222	330385	382192	401262	384074	598642	407797	18.5248	0.0842806	0.714573	0.772267	Tb427.BES28.11;Tb427.BES5.9
Tb427.BES28.15;Tb427.BES5.12	Tb427.BES28.15	FALSE	3656.71	11815.3	3828.83	2727.49	Filtered	16779.7	Filtered	Filtered	36980.5	12.6688	-0.428908	0.607471	0.678396	Tb427.BES28.15;Tb427.BES5.12
Tb427.BES28.7;Tb427.BES5.5	Tb427.BES28.7	FALSE	107615	90753.4	101858	92282.8	99782.1	105825	121880	118715	120802	16.6108	0.0564944	0.598589	0.670352	Tb427.BES28.7;Tb427.BES5.5
Tb427.BES28.9;Tb427.BES5.7	Tb427.BES28.9	TRUE	72307	47210	75836.1	164244	110232	152784	112041	118729	142071					Tb427.BES28.9;Tb427.BES5.7
Tb427.BES29.4;Tb427.BES56.4	Tb427.BES29.4	TRUE	777.358	Filtered	778.439	Filtered	553.906	11576.8	Filtered	10832.4	4065.87					Tb427.BES29.4;Tb427.BES56.4
Tb427.BES29.9	Tb427.BES29.9	FALSE	115618	128344	113284	150372	167550	180720	287882	273919	256813	17.1076	-0.432626	0.00409638	0.0118252	Tb427.BES29.9
Tb427.BES40.1	Tb427.BES40.1	FALSE	131677	136568	135218	126776	106730	109565	17840.3	10852.8	572.371	16.9266	0.284525	0.00608222	0.0158747	Tb427.BES40.1
Tb427.BES40.10	Tb427.BES40.10	FALSE	11237029	12042502	11517350	9941077	9692131	8488974	10192083	9868446	9886066	23.3205	0.356624	0.00143426	0.0054896	Tb427.BES40.10
Tb427.BES40.13;Tb427.BES56.6	Tb427.BES40.13	FALSE	52652.6	27011.4	42753.1	115031	127075	127387	95286.5	102489	107906	16.0945	-1.59897	0.000775663	0.00353998	Tb427.BES40.13;Tb427.BES56.6
Tb427.BES40.15	Tb427.BES40.15	FALSE	1.16403e+06	1.13078e+06	1.22167e+06	1.81522e+06	1.89819e+06	1.67804e+06	1.71416e+06	1.76696e+06	1.75175e+06	20.4763	-0.568853	0.000132852	0.00112599	Tb427.BES40.15
Tb427.BES40.16	Tb427.BES40.16	FALSE	4.29681e+06	5.0677e+06	4.30007e+06	3.47181e+06	3.3716e+06	3.10101e+06	3422308	2.88782e+06	3229452	21.8953	0.502262	0.000556345	0.00280337	Tb427.BES40.16
Tb427.BES40.20	Tb427.BES40.20	FALSE	1.17805e+06	1.16907e+06	1.1532e+06	2102345	2.27796e+06	1.9685e+06	2389373	2.38251e+06	2.33405e+06	20.5909	-0.809919	1.56e-05	0.00041144	Tb427.BES40.20
Tb427.BES40.22	Tb427.BES40.22	FALSE	318354880	303134336	345626976	409969568	468787968	483768608	449212768	522699168	496149088	28.5172	-0.446423	0.00437903	0.0123437	Tb427.BES40.22
Tb427.BES40.7	Tb427.BES40.7	FALSE	331523	326095	322317	675013	607603	605421	557546	548966	506899	18.7981	-0.897803	3.61e-06	0.000225211	Tb427.BES40.7
Tb427.BES51.12	Tb427.BES51.12	FALSE	26742.2	156102	248119	46547.3	230624	246455	29622.8	233374	142236	16.8607	-0.404408	0.710458	0.768687	Tb427.BES51.12
Tb427.BES51.2	Tb427.BES51.2	FALSE	27172.3	28397.1	18782.8	31506.3	28699.8	32360.1	35237.5	15451.5	21812.5	14.751	-0.291305	0.127556	0.185865	Tb427.BES51.2
Tb427.BES51.7	Tb427.BES51.7	FALSE	33776.5	41889.5	33883.1	76227.2	55712.9	79064.4	52043.8	61621.3	72593.9	15.6254	-0.889494	0.00146073	0.0055291	Tb427.BES51.7
Tb427.BES56.13	Tb427.BES56.13	FALSE	12020.1	9367.46	8712.89	15325	16467.5	15909.5	14180.4	12926.4	10332	13.626	-0.631103	0.0032017	0.00980982	Tb427.BES56.13
Tb427.BES56.2	Tb427.BES56.2	FALSE	33250.8	32985.7	28732.4	32105.5	22383.4	47845.9	52674.7	48130.4	48762.3	14.9766	0.00465139	0.987138	0.989409	Tb427.BES56.2
Tb427.BES64.2	Tb427.BES64.2	TRUE	17732.3	12731.3	14441.8	19391.8	29293	24801.2	25216.2	24466.8	23154.1					Tb427.BES64.2
Tb427.BES98.1	Tb427.BES98.1	FALSE	1.54546e+06	1.58524e+06	1627708	1.44748e+06	1.28151e+06	1.30502e+06	558325	486424	921676	20.4854	0.286601	0.00270105	0.00867522	Tb427.BES98.1
Tb427.BES98.12	Tb427.BES98.12	FALSE	211581	285953	202004	256474	286778	249141	138398	129127	128870	17.9195	-0.148214	0.320051	0.403177	Tb427.BES98.12
Tb427.BES98.2	Tb427.BES98.2	FALSE	5.52888e+06	7039432	5.71441e+06	5628812	5552991	5474306	2.7799e+06	2.35774e+06	4360031	22.4762	0.172657	0.105446	0.15845	Tb427.BES98.2
Tb427.BES98.3	Tb427.BES98.3	FALSE	7731174	7.52721e+06	7219487	4.19908e+06	4.18544e+06	4.40655e+06	3.37015e+06	3.55688e+06	3.84669e+06	22.4385	0.859763	7.56e-06	0.000290517	Tb427.BES98.3
Tb927.1.1010:mRNA-p1	Tb927.1.1010	FALSE	84513	51632.8	84955.3	109037	118482	124766	146966	161551	137839	16.4945	-0.66021	0.0238005	0.0468001	E3 ubiquitin-protein ligase KCMF1, putative
Tb927.1.1020:mRNA-p1	Tb927.1.1020	FALSE	265217	285271	274133	336975	337812	315996	358437	338030	367739	18.2088	-0.21823	0.00394477	0.0114922	leucine-rich repeat-containing protein
Tb927.1.1050:mRNA-p1	Tb927.1.1050	FALSE	401463	412916	371119	307653	316158	297513	573091	318201	394889	18.4179	0.409263	0.000375011	0.00214702	Metallo-dependent phosphatase-like domain-containing protein
Tb927.1.1060:mRNA-p1	Tb927.1.1060	FALSE	94819.1	85481.7	89867.1	90905.1	84853.8	84955.1	91913.3	96197.5	89287.8	16.4404	0.0974119	0.178096	0.245593	Cell cycle checkpoint protein RAD1-like, putative
Tb927.1.1120:mRNA-p1	Tb927.1.1120	FALSE	24911.7	7565.39	22743.6	30256.9	33645	29774.9	27766.9	30688.8	36199.5	14.4666	-0.894097	0.105671	0.158689	ribosomal RNA-processing protein 8, putative
Tb927.1.1150:mRNA-p1	Tb927.1.1150	FALSE	144618	208223	42374.9	169698	177995	179104	54630.4	60993.3	172426	17.0828	-0.648083	0.298537	0.380881	zeta tubulin
Tb927.1.1170:mRNA-p1	Tb927.1.1170	TRUE	34400.5	19054.4	37089.1	51849.5	57286.7	57505.8	282485	37783.8	47921.9					DNA-directed RNA polymerase 2, RPB12 subunit
Tb927.1.120:mRNA-p1	Tb927.1.120	FALSE	7.36562e+06	6.45433e+06	5.99653e+06	6470627	7107768	5722891	5087765	5.92998e+06	7.12526e+06	22.6394	0.0849485	0.467766	0.55096	retrotransposon hot spot protein 4 (RHS4), putative
Tb927.1.1210:mRNA-p1	Tb927.1.1210	FALSE	172703	153279	165280	156538	153288	147885	123584	130736	141960	17.2777	0.147276	0.0693605	0.112062	conserved protein, unknown function
Tb927.1.1220:mRNA-p1	Tb927.1.1220	FALSE	137951	149367	138327	146792	154479	162069	171219	165881	154399	17.1831	-0.0756643	0.304333	0.387063	RWD domain-containing protein
Tb927.1.1330:mRNA-p1	Tb927.1.1330	FALSE	84235.2	1384222	143884	285440	72303.1	99630	76687.9	143470	114829	17.4697	1.05604	0.381971	0.467417	Mitochondrial Editosome-like Complex TUTase
Tb927.1.1340:mRNA-p1	Tb927.1.1340	TRUE	42962.4	140293	103866	114278	93028.5	62367.9	129200	81001.2	106425					Quinonprotein alcohol dehydrogenase-like protein, putative
Tb927.1.1380:mRNA-p1	Tb927.1.1380	FALSE	362905	369408	363448	482952	572634	593373	662558	672049	688816	18.7791	-0.537396	0.00163647	0.00596801	serine/threonine protein phosphatase 2A regulatory subunit, putative
Tb927.1.1400:mRNA-p1	Tb927.1.1400	FALSE	151713	134935	173269	329084	309159	331296	371709	340503	332071	17.7685	-1.0362	7.57e-05	0.000849942	Overproducer of inositol protein 10 homolog, putative
Tb927.1.1420:mRNA-p1	Tb927.1.1420	FALSE	471464	506841	457968	576083	525182	494145	507432	515151	477521	18.9513	-0.10347	0.155251	0.219587	conserved protein, unknown function
Tb927.1.1500:mRNA-p1	Tb927.1.1500	FALSE	419630	410851	397644	635917	708018	683244	823991	903760	884609	19.0123	-0.675375	6.23e-05	0.000765657	conserved protein, unknown function
Tb927.1.1530:mRNA-p1	Tb927.1.1530	FALSE	1.39393e+06	1631175	1.77584e+06	1.58659e+06	2.204e+06	2.28769e+06	2.00584e+06	192137	2.47607e+06	20.7758	-0.282231	0.161781	0.226948	STE group serine/threonine-protein kinase, putative
Tb927.1.1540:mRNA-p1	Tb927.1.1540	FALSE	137443	136262	137806	164441	164547	181701	158790	133792	140810	17.2292	-0.263363	0.00867309	0.0209673	Tubulin/FtsZ family, putative
Tb927.1.1550:mRNA-p1	Tb927.1.1550	FALSE	96243.9	93161.4	88972.6	81394.8	87651.5	80988.4	90073.6	89884	87104.3	16.432	0.201683	0.016565	0.0348162	tubulin-tyrosine ligase, putative
Tb927.1.1580:mRNA-p1	Tb927.1.1580	FALSE	52884.6	55536	61151.3	49271.4	43706.4	39137.3	37683.6	36375.1	38920.7	15.6106	0.410402	0.0046824	0.0129103	electron transport protein SCO1/2, putative
Tb927.1.1610:mRNA-p1	Tb927.1.1610	FALSE	47915.5	47873.3	44819.9	51340.9	50197.4	53477.6	65154.6	59564.7	56694.9	15.5948	-0.09437	0.160532	0.22579	hypothetical protein, conserved
Tb927.1.1620:mRNA-p1	Tb927.1.1620	FALSE	252288	266120	222786	271386	252177	234045	237069	246760	248725	17.9357	0.0136423	0.869977	0.899485	ATP-dependent DEAD/H RNA helicase, putative
Tb927.1.1630:mRNA-p1	Tb927.1.1630	FALSE	106273	85648.4	97134.8	112980	104076	92571.6	99586.9	113153	115815	16.6091	-0.0534398	0.640376	0.706239	transcription elongation factor 1 homolog
Tb927.1.1670:mRNA-p1	Tb927.1.1670	FALSE	2.8523e+06	2730060	2.92106e+06	2.16672e+06	2149711	2.19793e+06	1970308	1.97549e+06	1.9393e+06	21.2508	0.430478	0.000293801	0.00180963	ARM-like helical domain-containing protein
Tb927.1.1680:mRNA-p1	Tb927.1.1680	TRUE	17409.2	12441.1	20540.1	23096.5	20159.2	27089.5	24413.5	25755.7	29495.5					Transcription elongation factor 1 domain-containing protein
Tb927.1.1700:mRNA-p1	Tb927.1.1700	FALSE	147850	170551	152206	195729	182730	196733	188632	186623	180297	17.4108	-0.24492	0.0113448	0.0259248	AATF protein, putative
Tb927.1.1710:mRNA-p1	Tb927.1.1710	FALSE	722090	724586	727984	616339	572889	589526	572537	618099	592742	19.3307	0.337133	0.000432703	0.00236072	transmembrane protein, conserved
Tb927.1.1720:mRNA-p1	Tb927.1.1720	FALSE	73666.7	88807.7	78420.3	99094.3	86907.8	100071	104747	92283.9	99228.1	16.422	-0.202872	0.0651373	0.106423	cyclophilin 15, putative
Tb927.1.1730:mRNA-p1	Tb927.1.1730	FALSE	232835	191750	256066	274740	273591	295559	276584	225308	282023	17.9497	-0.272928	0.0723654	0.115669	Polyadenylation mediator complex protein PAMC1, putative
Tb927.1.1750:mRNA-p1	Tb927.1.1750	FALSE	25045.5	32705.3	23187.9	31776.8	39805.2	37037.5	103616	119326	32771	14.9292	-0.387592	0.0430239	0.0756312	conserved protein, unknown function
Tb927.1.1770:mRNA-p1	Tb927.1.1770	FALSE	138742	126411	134415	187422	190501	188024	218569	218275	208003	17.2823	-0.456701	0.000337901	0.00199166	Dithiol glutaredoxin 2
Tb927.1.1790:mRNA-p1	Tb927.1.1790	FALSE	12664.1	Filtered	27054.1	42618	39515.4	36435.1	35894.6	34708.1	28018.7	14.8277	-0.850168	0.0320035	0.0595208	hypothetical PIN domain-containing protein, conserved
Tb927.1.180:mRNA-p1	Tb927.1.180	FALSE	7.04964e+06	7.32496e+06	6819842	7.52255e+06	7.33602e+06	6.63095e+06	8166735	7.54553e+06	7647109	22.7695	0.0281211	0.635158	0.701631	retrotransposon hot spot protein 1 (RHS1), putative
Tb927.1.1820:mRNA-p1	Tb927.1.1820	FALSE	102571	110522	134257	149202	168098	151782	158416	161475	199754	17.0407	-0.394302	0.0147534	0.0318893	hypothetical PIN domain-containing protein
Tb927.1.1880:mRNA-p1	Tb927.1.1880	FALSE	15583.2	13994.7	13757.1	15517.8	12732.1	9479	29652.5	11849.4	12020.5	13.7114	0.273179	0.159553	0.224546	WD40 repeat-containing protein
Tb927.1.190:pseudogenic_transcript-p1	Tb927.1.190	FALSE	538509	561478	484009	539350	516755	526360	539914	535351	598296	19.0166	0.045391	0.509846	0.590712	retrotransposon hot spot protein (RHS, pseudogene), putative
Tb927.1.1910:mRNA-p1	Tb927.1.1910	FALSE	103198	102696	125867	124490	107553	127965	126647	152109	127880	16.817	-0.0738127	0.546641	0.624882	MORN repeat-containing protein
Tb927.1.1920:mRNA-p1	Tb927.1.1920	FALSE	38793.8	31044.5	23502.4	67808.8	72600.1	66426.7	80064.1	71731.6	72589	15.4924	-1.13018	0.00083266	0.00370484	conserved protein, unknown function
Tb927.1.1930:mRNA-p1	Tb927.1.1930	FALSE	551001	646345	521729	517251	421228	591210	520009	600308	428374	19.0427	0.222738	0.180095	0.247851	phosphatidylinositol 3-kinase, putative
Tb927.1.1960:mRNA-p1	Tb927.1.1960	FALSE	560839	546471	546944	618065	592613	570805	553354	562568	575322	19.1344	-0.059677	0.25876	0.337777	chaperone protein DnaJ, putative
Tb927.1.1980:mRNA-p1	Tb927.1.1980	FALSE	42323.5	35977.7	14355.2	28298.4	28769.3	28198.4	28991.9	31961.3	32807.2	14.7915	0.0229894	0.956058	0.965935	protein transport protein YIF1, putative
Tb927.1.2100:mRNA-p1	Tb927.1.2100	FALSE	5458344	5.4337e+06	5.49605e+06	3.30823e+06	3130075	3.24881e+06	2958277	2.99176e+06	2.59544e+06	22.0104	0.805438	3.42e-06	0.000222681	Calpain-like protein 1.1
Tb927.1.2110:mRNA-p1	Tb927.1.2110	FALSE	38787.1	34164.4	40596	34369	33964.4	33205.1	35493.5	33281.6	33351.8	15.134	0.204188	0.0479059	0.082518	Calpain-like protein 1.2
Tb927.1.2120:mRNA-p1	Tb927.1.2120	FALSE	863359	837446	873444	1.19504e+06	1.14724e+06	1.14011e+06	1.14647e+06	1.14039e+06	1.19631e+06	19.9371	-0.389275	0.00023089	0.00155834	Calpain-like protein CALP1.3
Tb927.1.2160:mRNA-p1	Tb927.1.2160	TRUE	12457.4	Filtered	16548	1.50109	Filtered	14995.3	Filtered	8708.32	Filtered					Small kinetoplastid calpain-related protein 1-5
Tb927.1.2190:mRNA-p1	Tb927.1.2190	FALSE	176647	128607	150900	177675	193707	229348	197680	229204	273467	17.4113	-0.354516	0.0720952	0.115391	Raptor N-terminal CASPase like domain containing protein, putative
Tb927.1.2210:mRNA-p1	Tb927.1.2210	FALSE	339695	383798	377208	417863	326587	329978	409607	443672	366916	18.4704	0.0889235	0.415277	0.501135	nucleosome assembly protein (NAP), putative
Tb927.1.2230:mRNA-p1	Tb927.1.2230	FALSE	3.45437e+06	3.52144e+06	3.318e+06	2761534	2.75025e+06	2.56647e+06	2.94815e+06	2442611	2289138	21.5435	0.396592	0.000190743	0.00138491	small myristoylated protein 1-1
Tb927.1.2260:mRNA-p1	Tb927.1.2260	FALSE	1.5375e+06	1.99966e+06	1.69379e+06	1.35072e+06	1.09858e+06	1.04571e+06	1.03053e+06	1.01277e+06	926572	20.4426	0.628809	0.0021674	0.00741498	small myristoylated protein 1-2
Tb927.1.2340:mRNA-p1;Tb927.1.2360:mRNA-p1;Tb927.1.2380:mRNA-p1;Tb927.1.2400:mRNA-p1	Tb927.1.2340	FALSE	159395824	204341424	160775600	196892400	177885664	165775456	213490288	201270032	184087840	27.4051	-0.00308451	0.977867	0.983407	alpha tubulin
Tb927.1.240:pseudogenic_transcript-p1	Tb927.1.240	FALSE	1273004	1.32595e+06	1.22558e+06	1.31854e+06	1344532	1.33525e+06	1.53497e+06	1.49154e+06	1.32212e+06	20.3222	-0.018247	0.730319	0.785917	retrotransposon hot spot protein (RHS, pseudogene), putative
Tb927.1.2430:mRNA-p1;Tb927.1.2450:mRNA-p1;Tb927.1.2470:mRNA-p1;Tb927.1.2490:mRNA-p1;Tb927.1.2510:mRNA-p1;Tb927.1.2530:mRNA-p1;Tb927.1.2550:mRNA-p1	Tb927.1.2430	FALSE	20796760	23611930	21384720	34804212	32520144	33450352	38243804	35633472	37328812	24.7013	-0.570157	7.32e-05	0.000836473	histone H3, putative
Tb927.1.2570:mRNA-p1	Tb927.1.2570	FALSE	2253112	2.4967e+06	2210359	2.12258e+06	2.37533e+06	2347054	2.3358e+06	2.41361e+06	2240517	21.1404	0.0703725	0.39925	0.485261	coatomer beta subunit
Tb927.1.2580:mRNA-p1	Tb927.1.2580	FALSE	499837	487882	455908	375315	386822	422833	418362	431303	405442	18.741	0.332186	0.00539059	0.0144392	exosome-associated protein 1
Tb927.1.2600:mRNA-p1	Tb927.1.2600	FALSE	164908	236073	149204	403173	489178	538632	430528	483724	458511	18.1631	-1.35106	0.000523507	0.00269168	pumilio/PUF RNA binding protein 9
Tb927.1.2670:mRNA-p1	Tb927.1.2670	FALSE	2.10566e+06	2.18535e+06	2.11155e+06	3.39784e+06	3267785	3187867	3.52615e+06	3.54383e+06	3.56199e+06	21.3445	-0.57513	1.24e-05	0.000374249	paralyzed flagella 16
Tb927.1.2730:mRNA-p1	Tb927.1.2730	FALSE	262880	226177	257122	264534	270256	225791	298688	327818	305046	17.9428	0.0204098	0.839218	0.878064	conserved protein, unknown function
Tb927.1.2750:mRNA-p1	Tb927.1.2750	FALSE	2.70445e+06	3.08474e+06	2824596	2416236	2199613	2.14561e+06	2.18271e+06	2.15945e+06	2.07521e+06	21.2852	0.395606	0.000809722	0.00363995	hypothetical protein, conserved
Tb927.1.2970:mRNA-p1	Tb927.1.2970	FALSE	99918.2	94735.3	99771.7	121725	138938	171888	207357	204881	210322	16.8611	-0.494116	0.0138914	0.0303962	hypothetical protein, conserved
Tb927.1.2980:mRNA-p1	Tb927.1.2980	FALSE	102516	90044.8	100680	83650.7	96405.7	120427	113083	122280	121476	16.5936	0.0254109	0.876912	0.905053	hypothetical protein, conserved
Tb927.1.2985:mRNA-p1	Tb927.1.2985	TRUE	306800	296941	276130	167959	132365	160140	183199	179137	136785					ER protein Pkr1, putative
Tb927.1.3000:mRNA-p1	Tb927.1.3000	FALSE	712709	749440	774308	614497	602699	674406	628228	693550	701557	19.3944	0.289088	0.007645	0.0190113	amidohydrolase, putative
Tb927.1.3010:mRNA-p1	Tb927.1.3010	FALSE	360432	428784	356679	329477	270625	269067	289120	281545	248726	18.3464	0.446618	0.00442287	0.0124234	mRNA processing protein, putative
Tb927.1.3030:mRNA-p1	Tb927.1.3030	FALSE	281486	306230	285107	212192	222060	218494	259487	221212	231384	17.9488	0.464986	0.000151793	0.0012103	KREL2
Tb927.1.3040:mRNA-p1	Tb927.1.3040	TRUE	8507.26	7561.05	6579.33	5321.1	6513.84	10840.5	6708.94	8326.35	8094.61					hypothetical protein, conserved
Tb927.1.3050:mRNA-p1	Tb927.1.3050	FALSE	398326	403687	432723	405446	305370	268206	271739	173263	335133	18.4806	0.402305	0.0301547	0.056734	tRNA (Uracil-5-)-methyltransferase, putative
Tb927.1.3070:mRNA-p1	Tb927.1.3070	FALSE	125986	128528	137589	171359	145413	174221	211555	197344	165061	17.1639	-0.274228	0.0224936	0.0446147	hypothetical protein, conserved
Tb927.1.3110:mRNA-p1	Tb927.1.3110	FALSE	2.35751e+06	2.37022e+06	2.35185e+06	1.68359e+06	1.84213e+06	1703912	1.63719e+06	1.65029e+06	1.7183e+06	20.9598	0.484669	0.000159418	0.00124622	soluble N-ethylmaleimide sensitive factor (NSF) attachment protein, putative
Tb927.1.3150:mRNA-p1	Tb927.1.3150	FALSE	102632	76553.5	88846.8	174604	167790	157689	214715	215573	185165	16.8998	-0.862239	0.000384335	0.00217699	hypothetical protein, conserved
Tb927.1.3170:mRNA-p1	Tb927.1.3170	FALSE	781234	744560	759567	676479	616984	683078	643767	677239	648894	19.442	0.257227	0.00765062	0.0190154	CHORD, putative
Tb927.1.3180:mRNA-p1	Tb927.1.3180	FALSE	10554213	11278076	10783701	11074579	10960581	9599888	10287455	9684970	9136370	23.3589	0.0930724	0.180583	0.248451	40S ribosomal protein S11, putative
Tb927.1.3200:mRNA-p1	Tb927.1.3200	FALSE	1.62584e+06	1.69376e+06	1.70781e+06	1.60219e+06	1.43293e+06	1.44155e+06	1.42002e+06	1.28009e+06	1.23667e+06	20.6002	0.21554	0.00817875	0.0199656	Suppressor of G2 allele of SKP1, putative
Tb927.1.3220:mRNA-p1	Tb927.1.3220	FALSE	199189	188566	184368	183844	163725	141091	196810	205516	214100	17.4313	0.281699	0.0240351	0.0471455	TBC1 domain family member 20/GTPase, putative
Tb927.1.3230:mRNA-p1	Tb927.1.3230	FALSE	106897	99451.7	110062	93583.6	103313	107651	97728.5	92677.5	92171.2	16.6657	0.10286	0.288127	0.369864	cell division cycle protein, putative
Tb927.1.3250:mRNA-p1	Tb927.1.3250	FALSE	152697	130788	142423	245724	247374	250767	278709	280213	264922	17.5246	-0.760769	7.52e-05	0.000846896	Domain of unknown function (DUF4456), putative
Tb927.1.3260:mRNA-p1	Tb927.1.3260	FALSE	1.68981e+06	1.59216e+06	1747927	1613089	872702	1.11151e+06	717497	1.06784e+06	1.14819e+06	20.4201	0.57576	0.0354814	0.0645999	hypothetical protein, conserved
Tb927.1.3270:mRNA-p1	Tb927.1.3270	FALSE	342678	328028	339039	399260	403457	447530	413600	431260	387012	18.5222	-0.259971	0.0135139	0.0297467	hypothetical protein, conserved
Tb927.1.3280:mRNA-p1	Tb927.1.3280	FALSE	221821	233715	220652	167024	177839	194363	174548	184318	178883	17.6258	0.375409	0.00337172	0.0102391	septum formation protein MAF homologue, putative
Tb927.1.330:pseudogenic_transcript-p1	Tb927.1.330	FALSE	762139	842217	402645	496376	497741	535926	861008	626333	589592	19.1287	0.368194	0.231977	0.307166	retrotransposon hot spot protein (RHS, pseudogene), putative
Tb927.1.3300:mRNA-p1	Tb927.1.3300	FALSE	739406	673652	719902	757301	751240	714609	682941	667799	758608	19.4772	-0.0138113	0.828073	0.868877	Myotubularin-related protein, putative
Tb927.1.3310:mRNA-p1	Tb927.1.3310	FALSE	490212	484165	570925	555707	603065	771255	558527	650196	568928	19.1343	-0.263983	0.135621	0.195634	hypothetical protein, conserved
Tb927.1.3390:mRNA-p1	Tb927.1.3390	FALSE	369693	439619	361789	423265	405777	351821	407102	376134	396596	18.5841	0.0334427	0.731738	0.787267	Eukaryotic protein of unknown function (DUF866), putative
Tb927.1.3400:mRNA-p1	Tb927.1.3400	FALSE	106153	150272	118066	123304	103839	106819	94960.5	111441	100132	16.8458	0.200424	0.177692	0.245216	hypothetical protein, conserved
Tb927.1.3410.1:mRNA-p1;Tb927.1.3410.2:mRNA-p1	Tb927.1.3410	TRUE	11791.1	10543.1	6288.65	22590	13714.8	11322.4	24022.8	22004.9	19398.3					hypothetical protein, conserved
Tb927.1.3450:mRNA-p1	Tb927.1.3450	FALSE	355390	324409	355559	487804	467260	450945	426686	445308	459595	18.6251	-0.395494	0.000850737	0.00376082	hypothetical protein, conserved
Tb927.1.3670:mRNA-p1	Tb927.1.3670	FALSE	88736.9	93757	80452.4	156054	127385	134262	144429	152313	167321	16.7578	-0.618595	0.000475419	0.00253416	expression site-associated gene 8 (ESAG8) protein, putative
Tb927.1.370.1:mRNA-p1;Tb927.1.370.2:mRNA-p1	Tb927.1.370	TRUE	Filtered	Filtered	5966.25	11644.8	15103.4	14144.9	21222.8	18698.8	16666					leucine-rich repeat protein (LRRP), putative
Tb927.1.3800:mRNA-p1	Tb927.1.3800	TRUE	158116	159479	157027	127979	142588	141023	138175	127071	141286					Present in the outer mitochondrial membrane proteome 18
Tb927.1.3810:mRNA-p1	Tb927.1.3810	TRUE	9602.66	Filtered	10348.5	23842.4	20192.8	29966.1	24024.5	21157.9	21194.6					hypothetical protein, conserved
Tb927.1.3820:mRNA-p1	Tb927.1.3820	TRUE	219717	51201.7	74752.1	221162	213221	245070	92240.5	241232	266644					ATP synthase subunit, putative
Tb927.1.3830:mRNA-p1	Tb927.1.3830	FALSE	14435305	15556671	14527490	13996754	12440863	13572736	12286040	12554473	13349494	23.7533	0.201574	0.0171688	0.0358019	glucose-6-phosphate isomerase, glycosomal
Tb927.1.3860:mRNA-p1	Tb927.1.3860	TRUE	39029.2	47809.7	41861.3	58100.5	44068.8	42673.3	52139.6	50563.4	46341.4					hypothetical protein, conserved
Tb927.1.3880:mRNA-p1	Tb927.1.3880	FALSE	102130	174215	90994.4	87665.2	106480	103480	93418.8	97908.4	107349	16.7258	0.294937	0.277308	0.35828	Fusaric acid resistance protein-like, putative
Tb927.1.3910:mRNA-p1	Tb927.1.3910	FALSE	361607	224533	393769	461401	408514	447057	473565	458148	484596	18.5175	-0.419492	0.112129	0.166975	Anaphase-promoting complex subunit CDC23
Tb927.1.3950:mRNA-p1	Tb927.1.3950	FALSE	11470394	13305503	11955824	8667064	8770090	9045011	7.73225e+06	7.78524e+06	8.21308e+06	23.3166	0.515956	0.00026054	0.00167895	alanine aminotransferase
Tb927.1.4010:mRNA-p1	Tb927.1.4010	FALSE	29197.7	29363.6	26170.5	36173.1	31389.6	30015	47734.5	30134.7	29626.7	14.8928	-0.154457	0.101665	0.153442	primase 2
Tb927.1.4040:mRNA-p1	Tb927.1.4040	FALSE	122306	93001.7	104532	137558	151868	156950	150114	156665	150699	16.9454	-0.441234	0.0135201	0.0297467	hypothetical protein, conserved
Tb927.1.4050:mRNA-p1	Tb927.1.4050	FALSE	918157	1.06086e+06	896566	1.00913e+06	998762	993673	1.16491e+06	1.15968e+06	1.15365e+06	19.908	-0.0193159	0.786942	0.835005	ser/thr protein phosphatase, putative
Tb927.1.4100:mRNA-p1	Tb927.1.4100	FALSE	74805.3	91414.2	60373.9	53313	32819.7	35689.6	26385.3	24794.7	40705.1	15.7387	0.954874	0.00490948	0.0134436	cytochrome oxidase subunit IV
Tb927.1.4180:mRNA-p1	Tb927.1.4180	FALSE	410092	431097	425269	670373	687674	711545	812317	797517	777977	19.0499	-0.661873	2.37e-05	0.000484776	leucine-rich repeat protein (LRRP), putative
Tb927.1.420:mRNA-p1	Tb927.1.420	FALSE	2.67515e+06	3.24275e+06	2.74794e+06	2.63694e+06	2.86593e+06	2.77056e+06	2.8693e+06	2.93083e+06	3.02694e+06	21.4341	0.108943	0.243027	0.319327	retrotransposon hot spot protein 5 (RHS5), putative
Tb927.1.4220.1:mRNA-p1;Tb927.1.4220.2:mRNA-p1	Tb927.1.4220	FALSE	205868	203582	228381	230693	248571	269963	240042	229832	242385	17.8201	-0.184641	0.0964633	0.147027	Ydr279p protein family (RNase H2 complex component), putative
Tb927.1.4250:mRNA-p1	Tb927.1.4250	FALSE	76874.7	63141.3	84408.9	62923.9	67613.3	43285.3	75337.6	59005	39464.7	15.9969	0.431129	0.0681835	0.110458	hypothetical protein, conserved
Tb927.1.4280:mRNA-p1	Tb927.1.4280	FALSE	785073	775060	821544	951613	874827	881201	800471	696062	842788	19.699	-0.137893	0.046345	0.0804074	hypothetical protein, conserved
Tb927.1.4310:mRNA-p1	Tb927.1.4310	FALSE	4263661	4237593	4246841	5586345	5.62008e+06	5258476	5894180	5.8303e+06	5931525	22.2117	-0.321907	0.000481233	0.00255379	Flagellum attachment zone protein 2
Tb927.1.4340:mRNA-p1	Tb927.1.4340	FALSE	321026	306417	314822	492445	518260	504023	531875	546306	532651	18.6116	-0.638238	3.11e-05	0.000545159	hypothetical protein, conserved
Tb927.1.4400:mRNA-p1	Tb927.1.4400	FALSE	36615	28555	100776	56361.8	83006.2	125436	44953.9	44083.5	90418.3	15.949	-0.779292	0.204744	0.276843	hypothetical protein, conserved
Tb927.1.4410:mRNA-p1	Tb927.1.4410	FALSE	190287	186968	191527	207654	190487	210189	208311	199798	215566	17.589	-0.0491191	0.454399	0.539247	SUMO-interacting motif-containing protein
Tb927.1.4420:mRNA-p1	Tb927.1.4420	FALSE	223193	241171	220922	199682	181007	182671	215214	206678	151041	17.6674	0.329525	0.00104544	0.00433369	ABC transporter, putative
Tb927.1.4450:mRNA-p1	Tb927.1.4450	TRUE	11975.9	7274.69	10318.3	12304.7	15947.3	16981.2	21310.4	20636.4	21840					calcium-activated potassium channel, putative
Tb927.1.4480:mRNA-p1	Tb927.1.4480	FALSE	87651	93574.2	92539.4	152708	153035	180413	169557	130039	141204	16.898	-0.778029	0.000147532	0.0011955	WD repeat and HMG-box DNA-binding protein, putative
Tb927.1.4490:mRNA-p1	Tb927.1.4490	FALSE	421502	346892	403321	495201	538552	502121	555070	461066	539382	18.7761	-0.34783	0.0119364	0.0270123	acetyltransferase, putative
Tb927.1.450:pseudogenic_transcript-p1	Tb927.1.450	FALSE	772948	819065	761812	862967	835425	798362	932387	901547	853213	19.632	-0.0384611	0.448081	0.532805	retrotransposon hot spot protein (RHS, pseudogene), putative
Tb927.1.4500:mRNA-p1	Tb927.1.4500	FALSE	565021	515655	557570	516840	537894	527329	576309	552101	569635	19.0415	0.0959379	0.193056	0.263194	SNARE associated Golgi protein, putative
Tb927.1.4650:mRNA-p1	Tb927.1.4650	FALSE	578369	623333	578011	346483	346633	324020	308236	319360	280863	18.7825	0.853502	2.76e-06	0.000216526	cyclin-like F-box protein 2
Tb927.1.4680:mRNA-p1	Tb927.1.4680	FALSE	349188	347805	330064	290163	314060	267605	258724	261763	286893	18.2738	0.285571	0.00592962	0.0155357	Kinetochore interacting protein 6
Tb927.1.4690:mRNA-p1	Tb927.1.4690	FALSE	331792	359032	383524	492085	564452	594218	602033	615316	605880	18.765	-0.571117	0.00152599	0.00569514	Protein arginine N-methyltransferase 1 catalytic subunit
Tb927.1.4710:mRNA-p1	Tb927.1.4710	TRUE	30198.5	30026.2	47669.7	75548.5	58119.6	81581.7	89798.2	90204.9	84662					hypothetical protein, conserved
Tb927.1.4720:mRNA-p1	Tb927.1.4720	FALSE	411893	403887	391399	316973	334682	307412	278603	285731	276595	18.4603	0.379077	0.000467655	0.00249833	SET domain containing protein, putative
Tb927.1.4740:mRNA-p1	Tb927.1.4740	FALSE	278517	319506	280945	324716	327341	306803	382147	387186	359130	18.2301	-0.0812338	0.239019	0.314894	FAM91 N-terminus/FAM91 C-terminus, putative
Tb927.1.4760:mRNA-p1	Tb927.1.4760	FALSE	301898	233602	291656	282654	345518	333094	271889	260858	343380	18.1826	-0.173884	0.265608	0.34568	Vacuolar sorting protein 39 domain 1/Vacuolar sorting protein 39 domain 2, putative
Tb927.1.4780:mRNA-p1	Tb927.1.4780	FALSE	37609.1	35222	38806.4	30927.9	32000	30002.1	57213.9	33793.9	35044.1	15.059	0.310502	0.00281151	0.00895796	Alpha/beta hydrolase domain-containing protein
Tb927.1.480:mRNA-p1	Tb927.1.480	FALSE	30976	37201	28100.9	59873.8	55095.8	51625.4	82971.9	77618.5	58543.4	15.3679	-0.751716	0.000405753	0.00226353	leucine-rich repeat protein (LRRP), putative
Tb927.1.4800:mRNA-p1	Tb927.1.4800	TRUE	42658.5	35299.5	35694.2	71016.6	61921.2	67129.6	69308.9	68059.3	60959.8					hypothetical protein, conserved
Tb927.1.4830:mRNA-p1	Tb927.1.4830	FALSE	1.17937e+06	1.26759e+06	1.15066e+06	1.48112e+06	1.5382e+06	1.35827e+06	1.47958e+06	1.52164e+06	1.56754e+06	20.3422	-0.235811	0.00849733	0.0206382	phospholipase A1
Tb927.1.4900:mRNA-p1	Tb927.1.4900	FALSE	380744	439180	397445	615557	618155	633724	909505	899628	760425	18.9463	-0.573213	0.000110233	0.00101977	expression site-associated gene 11 (ESAG11) protein, putative
Tb927.1.5000:mRNA-p1	Tb927.1.5000	FALSE	234629	244830	259020	261787	226846	266716	246652	262282	193943	17.9317	0.0164994	0.850583	0.886664	hypothetical protein, conserved
Tb927.1.5030:mRNA-p1	Tb927.1.5030	FALSE	298520	260350	294624	433564	457345	440243	450957	457560	480092	18.4458	-0.596993	0.000302784	0.00184364	leucine-rich repeat protein (LRRP), putative
Tb927.1.5060:mRNA-p1	Tb927.1.5060	FALSE	8973.6	12735.8	20911.4	22849.7	23088.2	15504.2	29076.2	13854.8	18814.6	14.0112	-0.545122	0.147335	0.20994	variant surface glycoprotein (VSG)-related, putative
Tb927.1.5110:mRNA-p1	Tb927.1.5110	FALSE	284332	283154	303381	568006	535544	479545	601389	640096	630924	18.5847	-0.812864	2.6e-05	0.000507196	expression site-associated gene 11 (ESAG11) protein, putative
Tb927.1.5120:mRNA-p1	Tb927.1.5120	TRUE	249826	206413	216069	209246	225772	221269	241785	194654	221800					expression site-associated gene 1 (ESAG1) protein, putative
Tb927.1.5170:mRNA-p1	Tb927.1.5170	FALSE	54670.2	68741.9	61558.8	156068	144022	140002	157908	140080	138356	16.5419	-1.2087	8.55e-06	0.000307811	variant surface glycoprotein (VSG)-related, putative
Tb927.1.5200:mRNA-p1	Tb927.1.5200	TRUE	47233.3	2710.27	39568.2	105293	108967	136156	275945	272211	153049					expression site-associated gene 1 (ESAG1) protein, putative
Tb927.1.540:mRNA-p1	Tb927.1.540	FALSE	321272	727612	1.26168e+06	953899	769750	349900	349432	285410	296758	19.3198	0.112922	0.853594	0.888257	DNA-directed RNA polymerase III, putative
Tb927.1.630:mRNA-p1	Tb927.1.630	FALSE	114988	98470.2	90753	123391	124563	126346	130572	110868	116388	16.7844	-0.259513	0.0393728	0.0705325	histone chaperone ASF1A
Tb927.1.640:mRNA-p1	Tb927.1.640	FALSE	424127	389127	453917	409041	473272	479366	400880	449539	482756	18.7455	-0.056395	0.60873	0.679486	BRCA2
Tb927.1.650:mRNA-p1	Tb927.1.650	FALSE	279346	232115	251398	158149	189684	219430	223374	226292	165664	17.7425	0.482636	0.0195119	0.0397708	conserved protein, unknown function
Tb927.1.670:mRNA-p1	Tb927.1.670	FALSE	3.09941e+06	2.84049e+06	2655559	444603	742835	560011	2613721	2.55573e+06	2.61096e+06	20.2923	2.37387	2.14e-05	0.00046829	conserved protein, unknown function
Tb927.1.690:mRNA-p1	Tb927.1.690	FALSE	96501.8	90089.2	73393.1	148350	173337	178047	192326	183822	197684	16.876	-0.901127	0.00053809	0.00274896	hypothetical protein, conserved
Tb927.1.700:mRNA-p1	Tb927.1.700	FALSE	26500446	27863356	25786484	26484488	27500706	26997772	25877288	25376164	26471688	24.6869	0.0310782	0.571003	0.646409	phosphoglycerate kinase
Tb927.1.710:mRNA-p1	Tb927.1.710	FALSE	3.53599e+06	4.73585e+06	4.28979e+06	5427908	5.1157e+06	5645700	4203178	3.87362e+06	5.03584e+06	22.1834	-0.328715	0.0253816	0.0492244	phosphoglycerate kinase
Tb927.1.720:mRNA-p1	Tb927.1.720	FALSE	455678	496358	573426	572750	637935	504129	495839	425802	573344	19.0423	-0.122138	0.336927	0.421114	phosphoglycerate kinase
Tb927.1.740:mRNA-p1	Tb927.1.740	FALSE	43908.1	43146.1	46108.4	49526.9	40827.6	42163.1	38428.4	36601.7	37330.3	15.4401	0.0582347	0.493501	0.575952	phosphatidylinositol-4-phosphate 5-kinase related
Tb927.1.750:mRNA-p1	Tb927.1.750	FALSE	151822	200704	167428	246911	230255	211152	241090	241492	239926	17.6077	-0.364945	0.0134036	0.0295446	Metal-binding domain-containing protein
Tb927.1.790:mRNA-p1	Tb927.1.790	FALSE	183367	184453	186034	166952	165481	151995	174571	163609	146657	17.4056	0.241039	0.00290233	0.00914997	hypothetical transmembrane protein, conserved
Tb927.1.860:mRNA-p1	Tb927.1.860	FALSE	305219	332303	298642	356276	300019	316036	360107	310092	289997	18.2848	-0.0058958	0.93836	0.951263	transmembrane protein, putative
Tb927.1.870:mRNA-p1	Tb927.1.870	FALSE	1222180	1.15353e+06	1.29211e+06	1619530	1.25622e+06	1.44063e+06	694101	996729	1.50596e+06	20.343	-0.182146	0.128571	0.186984	deoxyhypusine synthase
Tb927.1.880:mRNA-p1	Tb927.1.880	FALSE	2.48157e+06	3106470	2.85583e+06	2.39484e+06	2.66035e+06	2.66028e+06	871480	2.2679e+06	1.0077e+06	21.3641	0.172335	0.128332	0.18675	Midasin, putative
Tb927.1.990:mRNA-p1	Tb927.1.990	FALSE	138791	182859	142470	190073	199431	207186	305452	275980	278858	17.4229	-0.32646	0.0274968	0.0526216	Enkuring domain-containig protein
Tb927.10.100:pseudogenic_transcript-p1	Tb927.10.100	FALSE	51097	96416.3	72155.4	75823.4	56795.1	98949.4	116589	69433.2	116999	16.1645	-0.0405949	0.893445	0.919148	expression site-associated gene 2 (ESAG2), degenerate
Tb927.10.10000:mRNA-p1	Tb927.10.10000	FALSE	435903	583927	437792	256033	269929	264889	387010	316966	241423	18.4507	0.915147	0.000247114	0.00161551	hypothetical protein, conserved
Tb927.10.10010:mRNA-p1	Tb927.10.10010	FALSE	1.5254e+06	1.99883e+06	1.52545e+06	1.96718e+06	1800614	1.78588e+06	1880588	1.80633e+06	1.58687e+06	20.7533	-0.101327	0.388065	0.473544	mRNA turnover protein 4 homolog, putative
Tb927.10.10030:mRNA-p1	Tb927.10.10030	FALSE	2382199	2.30994e+06	2.65607e+06	2.05572e+06	1684729	1452494	1.8466e+06	1.60069e+06	1.4582e+06	20.9736	0.559479	0.00464762	0.0128472	hypothetical protein, conserved
Tb927.10.10050:mRNA-p1	Tb927.10.10050	TRUE	55021.3	Filtered	55239.4	52547.4	45629.3	43419.7	61275.4	40291.6	45709.2					hypothetical protein, conserved
Tb927.10.10070:mRNA-p1	Tb927.10.10070	FALSE	90718.6	35191.5	62045.5	116467	109903	108507	71504	95170.9	113398	16.308	-0.890028	0.0398618	0.0711955	hypothetical protein, conserved
Tb927.10.10080:mRNA-p1	Tb927.10.10080	FALSE	261670	224941	255328	348703	302803	287958	376924	342958	334982	18.0909	-0.292298	0.0222528	0.0442104	hypothetical protein, conserved
Tb927.10.10090:mRNA-p1	Tb927.10.10090	FALSE	201524	107520	43704.2	73352.2	68166.5	63001.9	79349.9	77159.6	58404	16.3274	0.575859	0.319693	0.402831	Component of motile flagella 14
Tb927.10.10120:mRNA-p1	Tb927.10.10120	FALSE	105358	98363.6	104661	75464.1	88633.3	83046.3	83683.2	87291.1	88704	16.4964	0.368378	0.00512997	0.0138651	hypothetical protein, conserved
Tb927.10.10130:mRNA-p1	Tb927.10.10130	FALSE	86061	78703.6	87133.6	62150.7	67137.2	73605.4	57192	64248.5	73430.5	16.2076	0.360671	0.00974679	0.0229291	RNA editing mediator complex protein 1
Tb927.10.10140:mRNA-p1	Tb927.10.10140	FALSE	3.76764e+06	5194941	4.71012e+06	5621106	5439272	5.09305e+06	5.19132e+06	6.05743e+06	5751595	22.2418	-0.205525	0.124114	0.181826	paraflagellar rod component, putative
Tb927.10.10160:mRNA-p1	Tb927.10.10160	FALSE	350449	372820	348528	304162	302022	299635	280243	289662	298498	18.3335	0.288649	0.000808129	0.00363995	Kinetoplast polyadenylation factor 4
Tb927.10.10170:mRNA-p1	Tb927.10.10170	FALSE	217274	241057	221514	216008	219220	200010	228419	207059	190024	17.7482	0.144151	0.0430526	0.0756538	pre-mRNA splicing factor 46, putative
Tb927.10.10180:mRNA-p1	Tb927.10.10180	FALSE	122745	109380	129212	101077	110148	99970.5	104016	69249.7	83430.3	16.7765	0.259991	0.0258806	0.0500686	Miro-like protein, putative
Tb927.10.10200:mRNA-p1	Tb927.10.10200	TRUE	36680	38600.9	39516.6	71077.9	67762.3	68841.4	75321.1	70269	72276.1					hypothetical protein, conserved
Tb927.10.10280:mRNA-p1	Tb927.10.10280	FALSE	3.00513e+06	2.98526e+06	2.70308e+06	3533066	3200164	3.99399e+06	4.46771e+06	5.87308e+06	5291726	21.623	-0.252441	0.0490949	0.0841126	Microtubule-associated repetitive protein 2
Tb927.10.1030:mRNA-p1	Tb927.10.1030	TRUE	56310.1	32211.4	40660.9	34562.1	42538.3	76628.8	26616.7	64908.3	78518.5					serine peptidase, Clan SC, Family S10
Tb927.10.10320:mRNA-p1	Tb927.10.10320	FALSE	1.119e+06	1.15352e+06	1.05639e+06	1.02685e+06	993390	988964	1.11661e+06	1.12986e+06	1.14406e+06	20.0169	0.191481	0.00853957	0.0207094	dynein light chain Tctex-type, putative
Tb927.10.10330:mRNA-p1	Tb927.10.10330	FALSE	125534	204882	179251	163075	141558	116850	207927	143591	134649	17.2243	0.304321	0.17633	0.243508	Anaphase-promoting complex subunit CDC27
Tb927.10.10340:mRNA-p1	Tb927.10.10340	FALSE	394128	440687	411275	688708	697518	638806	665945	655547	637660	19.0216	-0.654429	2.67e-05	0.000507196	structural maintenance of chromosome 2, putative
Tb927.10.10350:mRNA-p1	Tb927.10.10350	FALSE	441979	415002	420016	384889	415006	385198	449446	451364	411791	18.6534	0.154686	0.0471699	0.0815433	STE/STE11 serine/threonine-protein kinase, putative
Tb927.10.10360:mRNA-p1	Tb927.10.10360	FALSE	2.90547e+06	3.10201e+06	3144712	2.73446e+06	2.09318e+06	2.93144e+06	2.80776e+06	2.92156e+06	2.74875e+06	21.4224	0.298677	0.0690326	0.111645	Microtubule-associated repetitive protein
Tb927.10.10370:mRNA-p1	Tb927.10.10370	FALSE	86676.8	68067.3	93796.9	152614	156198	192051	179057	188005	223632	16.8418	-0.969567	0.00110848	0.00455169	hypothetical protein, conserved
Tb927.10.10380:mRNA-p1	Tb927.10.10380	FALSE	93911.1	102567	92827.2	123262	125150	142947	135897	142644	132882	16.7815	-0.387545	0.00410337	0.0118273	ATP-dependent DEAD/H RNA helicase, putative
Tb927.10.10390:mRNA-p1	Tb927.10.10390	FALSE	6.86664e+06	7971667	7353341	6.72328e+06	7050889	6857685	7.31182e+06	7.00774e+06	6.9749e+06	22.7731	0.149295	0.0610906	0.101121	trypanothione reductase
Tb927.10.1040:mRNA-p1	Tb927.10.1040	FALSE	3.76202e+06	3825448	3944114	3.92486e+06	4037779	3957228	4433422	4793691	4.47637e+06	21.9065	-0.00138869	0.978843	0.98377	serine peptidase, Clan SC, Family S10
Tb927.10.10400:mRNA-p1	Tb927.10.10400	TRUE	170543	191200	181836	174926	267307	235088	87268	201677	248983					Mitochondrial ribosomal protein S11
Tb927.10.10410:mRNA-p1	Tb927.10.10410	FALSE	53939.8	46009.8	44384.6	38877.4	64231	75942	52724.9	50316.1	53268.1	15.6881	-0.214686	0.452417	0.53756	DNA replication licensing factor MCM8, putative
Tb927.10.10420:mRNA-p1	Tb927.10.10420	FALSE	690416	875180	746814	510046	477083	456115	437581	478166	409510	19.2203	0.721073	0.000190125	0.00138462	monothiol glutaredoxin, putative
Tb927.10.10445:mRNA-p1;Tb927.10.10460:mRNA-p1;Tb927.10.10470:mRNA-p1;Tb927.10.10480:mRNA-p1;Tb927.10.10490:mRNA-p1;Tb927.10.10500:mRNA-p1;Tb927.10.10510:mRNA-p1;Tb927.10.10520:mRNA-p1;Tb927.10.10530:mRNA-p1;Tb927.10.10540:mRNA-p1;Tb927.10.10550:mRNA-p1;Tb927.10.10560:mRNA-p1;Tb927.10.10570:mRNA-p1;Tb927.10.10580:mRNA-p1;Tb927.10.10590:mRNA-p1	Tb927.10.10445	FALSE	64441496	73687256	68272560	100301312	91871216	83400000	98729040	97033824	96453200	26.2499	-0.368509	0.0026836	0.00864234	histone H2B, putative
Tb927.10.1060:mRNA-p1	Tb927.10.1060	FALSE	5.74771e+06	5312237	5214283	4673721	4936694	4141322	4.12416e+06	3.57e+06	4278450	22.2557	0.292086	0.0106034	0.0246299	T-complex protein 1, delta subunit, putative
Tb927.10.10600:mRNA-p1	Tb927.10.10600	FALSE	118357	124124	123638	132778	118261	117231	105624	102648	109049	16.9085	0.0401285	0.506227	0.588082	ARP2/3 complex 16kDa subunit, putative
Tb927.10.10610:mRNA-p1	Tb927.10.10610	FALSE	2.32519e+06	2.54176e+06	2153387	1.71355e+06	1.71914e+06	1.58046e+06	1.68186e+06	1.54707e+06	1.40397e+06	20.9217	0.53015	0.000263045	0.0016897	protein tyrosine phosphatase, putative
Tb927.10.10620:mRNA-p1	Tb927.10.10620	FALSE	156983	172905	171886	199132	164148	173285	150107	150878	146686	17.4056	-0.0467116	0.57708	0.651594	hypothetical protein, conserved
Tb927.10.10630:mRNA-p1	Tb927.10.10630	FALSE	292025	295034	293492	398099	406110	375266	328600	389929	438876	18.3821	-0.374309	0.000233981	0.00156781	hypothetical protein, conserved
Tb927.10.10650:mRNA-p1	Tb927.10.10650	FALSE	28345.7	23981.5	24941.7	24088.6	25840.3	28950.4	22769.8	20006.5	22546.7	14.6722	0.0172502	0.882108	0.910024	cytosolic Fe-S cluster assembly factor NAR1, putative
Tb927.10.10690:mRNA-p1	Tb927.10.10690	FALSE	63662.4	49121.8	51241.8	74635.5	84543.8	105673	93784.4	108086	115577	16.0805	-0.639093	0.0108581	0.0250635	CEP19-like protein, putative
Tb927.10.1070:mRNA-p1	Tb927.10.1070	FALSE	789609	766023	760433	875007	925590	824348	931523	861586	911688	19.6563	-0.132628	0.0636767	0.104535	cdc2-related kinase 1
Tb927.10.10700:mRNA-p1	Tb927.10.10700	FALSE	416750	420371	425846	366284	378355	357037	375103	369194	373749	18.5933	0.24403	0.0022714	0.00767059	splicing factor Prp31
Tb927.10.10720:mRNA-p1	Tb927.10.10720	FALSE	312856	167467	330362	184002	266529	203735	247088	267826	273340	17.8573	0.310802	0.345935	0.4308	Tetraspanin family, putative
Tb927.10.10730:mRNA-p1	Tb927.10.10730	FALSE	129900	120010	135448	133082	131746	137006	116850	117105	129866	17.0087	-0.0154431	0.835167	0.874398	RNA Interference Factor 5
Tb927.10.10740:mRNA-p1	Tb927.10.10740	FALSE	239207	241546	244788	194052	204122	208487	198671	196484	200588	17.7629	0.305318	0.0021147	0.00729038	hypothetical protein, conserved
Tb927.10.10780:mRNA-p1	Tb927.10.10780	FALSE	453378	425351	462726	481832	425537	388521	446483	429704	463625	18.7508	0.101136	0.270741	0.35093	hypothetical protein, conserved
Tb927.10.1080:mRNA-p1;Tb927.10.1090:mRNA-p1	Tb927.10.1080	FALSE	7.12143e+06	7.59298e+06	6841630	6709174	6.32359e+06	6.43907e+06	6.37458e+06	6198511	5.80153e+06	22.711	0.192377	0.0111708	0.0256372	40S ribosomal protein S23, putative
Tb927.10.10800:mRNA-p1	Tb927.10.10800	FALSE	285085	300949	306780	201648	206782	195797	168519	182133	175598	17.9095	0.6095	2.31e-05	0.000479127	palmitoyl acyltransferase 2, putative
Tb927.10.10830:mRNA-p1	Tb927.10.10830	FALSE	1.61304e+06	1.79254e+06	1.68737e+06	1334434	1.27826e+06	1.19886e+06	1.28506e+06	1181668	1.11284e+06	20.4933	0.464725	0.000162751	0.00126198	RGG-containing protein 2
Tb927.10.10840:mRNA-p1	Tb927.10.10840	FALSE	340237	338089	338654	313370	321275	298749	316614	307616	301941	18.3173	0.170947	0.012089	0.0272743	Enriched in surface-labeled proteome protein 15
Tb927.10.10850:mRNA-p1	Tb927.10.10850	FALSE	1.8273e+06	1.85984e+06	1.90034e+06	1.68435e+06	1.77364e+06	1.8383e+06	1906890	1.87639e+06	1.80289e+06	20.7983	0.124523	0.096347	0.146896	Protein argonaute-1
Tb927.10.10870:mRNA-p1	Tb927.10.10870	FALSE	110633	93784.7	108335	90079	101614	88711.4	83972.9	73679.1	87963.9	16.5963	0.202944	0.0836649	0.130436	CMGC family protein kinase, putative
Tb927.10.10880:mRNA-p1	Tb927.10.10880	FALSE	1.08382e+06	1.1036e+06	1.0383e+06	1.00982e+06	934210	865999	741415	912755	897788	19.9437	0.247969	0.00618778	0.0160857	ATP-binding cassette sub-family F member 1, putative
Tb927.10.10930:mRNA-p1	Tb927.10.10930	FALSE	736760	1.76407e+06	770634	817024	966686	772346	2.22872e+06	1.94485e+06	1.0126e+06	19.8217	0.285031	0.432886	0.518987	heat shock protein, putative
Tb927.10.1100:mRNA-p1	Tb927.10.1100	FALSE	18132444	20008366	17956850	17619846	17334046	16361548	17101464	17373334	16419295	24.0996	0.174094	0.019036	0.0389997	60S ribosomal protein L9, putative
Tb927.10.11020:mRNA-p1	Tb927.10.11020	FALSE	912206	981876	918108	731782	680079	635035	759821	735308	690103	19.6162	0.506435	0.00012781	0.00110354	DNA mismatch repair protein MSH2, putative
Tb927.10.11030:mRNA-p1	Tb927.10.11030	TRUE	517544	399129	663434	861551	866402	932810	756991	521181	583224					Archaic translocase of outer membrane 11 kDa subunit
Tb927.10.11070:mRNA-p1	Tb927.10.11070	FALSE	52640.8	45501.9	47368	59937.1	71348.4	68320.1	80264.1	86934.7	75909.4	15.7991	-0.40831	0.00778329	0.0192951	hypothetical protein, conserved
Tb927.10.11080:mRNA-p1	Tb927.10.11080	FALSE	301525	304382	302114	499062	449085	407779	522610	513768	493716	18.5028	-0.527016	0.000298603	0.00182281	paraflagellar rod protein
Tb927.10.11120:mRNA-p1	Tb927.10.11120	FALSE	169972	185876	200635	104246	117122	133280	120088	97158	114091	17.1794	0.700484	0.00120037	0.00481757	hypothetical protein, conserved
Tb927.10.11130:mRNA-p1	Tb927.10.11130	FALSE	42742.6	31535.1	46593.1	46307.1	58156.7	56576.5	47172.2	50225.5	57903.9	15.5004	-0.379648	0.0844034	0.131447	SET domain containing protein, putative
Tb927.10.11140:mRNA-p1	Tb927.10.11140	FALSE	482480	526425	511549	374889	333316	343274	297552	316260	325442	18.6923	0.579514	6.52e-05	0.000787245	hypothetical protein, conserved
Tb927.10.11150:mRNA-p1	Tb927.10.11150	FALSE	525404	590790	566769	621116	602575	642842	648324	628897	611712	19.1798	-0.103981	0.14578	0.208158	hypothetical protein, conserved
Tb927.10.11170:mRNA-p1	Tb927.10.11170	FALSE	302305	298950	288238	240868	277592	246801	261478	258904	258791	18.0762	0.266101	0.0107401	0.024875	hypothetical protein, conserved
Tb927.10.11180:mRNA-p1	Tb927.10.11180	FALSE	689867	678572	639161	597231	662578	630646	530976	472502	560176	19.3163	0.133827	0.0949393	0.145059	Ubiquitin-like modifier-activating enzyme ATG7, putative
Tb927.10.11200:mRNA-p1	Tb927.10.11200	TRUE	26392.1	39427.4	33862.4	33254.3	27968	25404.2	23794.8	23167.4	25729.4					hypothetical protein, conserved
Tb927.10.11210:mRNA-p1	Tb927.10.11210	FALSE	735522	829594	726906	559138	505630	463937	493581	494001	458266	19.2563	0.632473	0.000188765	0.00138312	hypothetical protein, conserved
Tb927.10.11220:mRNA-p1	Tb927.10.11220	FALSE	713098	750632	762625	241955	231942	220878	127035	120765	119447	18.6691	1.72704	4.98e-08	6.41e-05	procyclic form surface phosphoprotein
Tb927.10.11250:mRNA-p1	Tb927.10.11250	FALSE	439247	373174	366788	510389	485562	358537	458079	398689	435800	18.6821	-0.141286	0.370192	0.456031	Coiled-coil domain-containing protein 40 homolog
Tb927.10.11270:mRNA-p1	Tb927.10.11270	FALSE	164334	130679	168082	271964	257513	279651	228149	236080	224517	17.6422	-0.766723	0.000694033	0.00325636	RNA-binding protein, putative
Tb927.10.11300:mRNA-p1	Tb927.10.11300	FALSE	17309360	19634242	17920148	19471704	17638142	16027538	20574674	20360504	19500126	24.1067	0.0951889	0.256846	0.335552	paraflagellar rod component, putative
Tb927.10.11310:mRNA-p1	Tb927.10.11310	FALSE	1.80556e+06	1.83776e+06	1.84406e+06	1.92755e+06	1.98028e+06	1835909	1.87205e+06	1802509	1.85281e+06	20.8439	-0.0186647	0.709268	0.768093	intraflagellar transport protein 57/55
Tb927.10.11330:mRNA-p1	Tb927.10.11330	FALSE	107085	108780	92036.4	165551	183249	195772	204731	199377	218735	17.0634	-0.776706	0.000294336	0.0018106	EF-hand domain pair, putative
Tb927.10.11340:mRNA-p1	Tb927.10.11340	FALSE	189163	208627	165991	149487	141391	139315	163252	163809	113594	17.3299	0.431101	0.0022875	0.00767625	hypothetical protein, conserved
Tb927.10.11350:mRNA-p1	Tb927.10.11350	TRUE	151921	146874	135879	128430	150448	122855	122659	118736	122980					LSU ribosomal protein, mitochondrial, putative
Tb927.10.11370:mRNA-p1	Tb927.10.11370	TRUE	13163.8	15244.9	18828.9	15646.5	14841.7	17225.3	17324.8	15758.5	16574.1					hypothetical protein, conserved
Tb927.10.11380:mRNA-p1	Tb927.10.11380	FALSE	248271	247165	236882	312160	307165	300556	295292	293347	272244	18.07	-0.282561	0.000881148	0.00383512	hypothetical protein, conserved
Tb927.10.11390:mRNA-p1	Tb927.10.11390	FALSE	16732320	17425610	18533462	16431579	16700462	15443732	15268497	14447943	13617082	24.015	0.16343	0.0329833	0.0608375	60S ribosomal protein L6, putative
Tb927.10.11400:mRNA-p1	Tb927.10.11400	FALSE	379078	379718	428829	326420	325509	331468	308886	298805	345491	18.466	0.316408	0.00423796	0.0120739	WD domain, G-beta repeat, putative
Tb927.10.11410:mRNA-p1	Tb927.10.11410	TRUE	13957.7	Filtered	847.809	13223	21020.8	17422.8	11101.8	15039.9	17383.4					hypothetical protein, conserved
Tb927.10.11430:mRNA-p1	Tb927.10.11430	TRUE	167947	135768	134572	175236	217559	187074	230641	228346	192706					hypothetical protein, conserved
Tb927.10.11450:mRNA-p1	Tb927.10.11450	FALSE	192485	229318	195043	220469	228089	212148	209857	205282	199283	17.7051	-0.056558	0.473678	0.557022	TFIIF-stimulated CTD phosphatase, putative
Tb927.10.11500:mRNA-p1	Tb927.10.11500	TRUE	10005.7	6084.44	16244.3	7405.7	5758.36	8461.84	3396.82	9090.42	8895.73					conserved protein
Tb927.10.11510:mRNA-p1	Tb927.10.11510	FALSE	229547	223507	215809	193550	210616	196444	223295	219321	234358	17.6967	0.202373	0.0158493	0.0336658	hypothetical protein, conserved
Tb927.10.11520:mRNA-p1	Tb927.10.11520	FALSE	208900	206457	202445	205664	194008	175780	163650	170815	161266	17.6077	0.151897	0.0459772	0.0798849	mitochondrial import inner membrane translocase subunit tim13
Tb927.10.11530:mRNA-p1	Tb927.10.11530	FALSE	329013	324381	375241	408460	304619	476515	357110	369416	368898	18.4872	-0.142128	0.452862	0.537822	hypothetical protein, conserved
Tb927.10.11540:mRNA-p1;Tb927.9.6070:mRNA-p1	Tb927.10.11540	FALSE	25374292	30503766	25306468	26127822	25278356	20991304	22531324	21364990	19885614	24.6097	0.212757	0.0833268	0.130023	40S ribosomal protein S3, putative
Tb927.10.11550:mRNA-p1	Tb927.10.11550	FALSE	25901.6	26820.7	14758.6	37388.8	35997.7	26156.6	31452.1	26503.5	44136.4	14.7123	-0.546684	0.0810062	0.127064	hypothetical protein, conserved
Tb927.10.11570:mRNA-p1	Tb927.10.11570	FALSE	107048	122300	73918	64647.6	59014.8	109730	81164.8	65608.6	62379.4	16.401	0.449534	0.184837	0.253068	hypothetical protein, conserved
Tb927.10.11580:mRNA-p1	Tb927.10.11580	FALSE	93076.9	56704.6	97601.5	119447	133258	117385	138232	121212	142191	16.6091	-0.573046	0.0441262	0.0772289	predicted WD40 repeat protein
Tb927.10.11590:mRNA-p1	Tb927.10.11590	FALSE	1.03684e+06	1.16386e+06	943978	784401	845850	830269	802399	820374	883009	19.8282	0.39595	0.00377537	0.0111333	nicotinate phosphoribosyltransferase, putative
Tb927.10.11600:mRNA-p1	Tb927.10.11600	FALSE	325233	370332	340038	327538	338488	329867	344601	347570	351385	18.3764	0.10101	0.136743	0.196956	hypothetical protein, conserved
Tb927.10.11610:mRNA-p1	Tb927.10.11610	FALSE	226933	238846	232844	225194	222197	227549	193827	219706	242534	17.8128	0.0960714	0.0883054	0.136371	SKP1-like protein
Tb927.10.11660:mRNA-p1	Tb927.10.11660	FALSE	506569	580493	489612	438940	442632	388489	482261	462589	405584	18.8529	0.35712	0.00389322	0.0113758	hypothetical protein, conserved
Tb927.10.11680:mRNA-p1	Tb927.10.11680	FALSE	309134	280832	306909	252278	273123	255511	261493	264371	327127	18.0972	0.24583	0.0141608	0.030816	Voltage-gated Chloride channel Like 2
Tb927.10.11690:mRNA-p1	Tb927.10.11690	FALSE	274956	286675	266125	237853	226839	225530	224626	223676	212882	17.9509	0.308451	0.000629739	0.00305133	YEATS family, putative
Tb927.10.1170:mRNA-p1	Tb927.10.1170	FALSE	3.66781e+06	3596615	3812695	3.8995e+06	3.80537e+06	3.34754e+06	3679510	3.63486e+06	3.77491e+06	21.8213	0.0525443	0.460173	0.544213	intraflagellar transport protein 172
Tb927.10.11700:mRNA-p1	Tb927.10.11700	FALSE	1.97988e+06	2.07016e+06	1.90903e+06	2.69521e+06	2636780	2.4302e+06	2.80313e+06	2.68689e+06	2.62514e+06	21.1199	-0.334187	0.000779876	0.00354234	guanylate kinase, putative
Tb927.10.11720:mRNA-p1	Tb927.10.11720	FALSE	34787.4	51845.7	27425.9	41411.9	43487.4	44374.2	36197.7	44143.7	41716.4	15.2878	-0.184115	0.434313	0.520177	CW-type Zinc Finger, putative
Tb927.10.11760:mRNA-p1	Tb927.10.11760	FALSE	803790	769740	797892	855264	835324	870626	814424	829976	845001	19.6563	-0.0645611	0.284541	0.366045	pumilio/PUF RNA binding protein 6
Tb927.10.11770:mRNA-p1	Tb927.10.11770	FALSE	35921.3	29533.3	33766.5	38358.9	42665.5	30671	58641	40179.1	52242.6	15.0984	-0.11568	0.43724	0.523029	succinate dehydrogenase cytochrome B subunit
Tb927.10.11780:mRNA-p1	Tb927.10.11780	FALSE	168782	164330	139132	309815	326752	294206	333794	336068	339274	17.759	-0.936177	4.39e-05	0.000640034	hypothetical protein, conserved
Tb927.10.11800:mRNA-p1	Tb927.10.11800	FALSE	344453	295259	330581	599929	554801	537865	606381	623188	629256	18.7108	-0.757675	9.28e-05	0.000941662	Axonemal inner arm dynein light chain, putative
Tb927.10.11810:mRNA-p1	Tb927.10.11810	FALSE	124891	118024	113076	123393	124947	134910	115828	130936	128615	16.9172	-0.0599462	0.444597	0.52945	hypothetical protein, conserved
Tb927.10.11840:mRNA-p1	Tb927.10.11840	TRUE	Filtered	Filtered	Filtered	Filtered	32748.1	23436.6	Filtered	10148	22927.5					WD domain, G-beta repeat, putative
Tb927.10.11850:mRNA-p1	Tb927.10.11850	FALSE	258720	256907	252683	292639	268966	260538	290358	310098	282678	18.0229	-0.0494618	0.378621	0.464266	WD domain, G-beta repeat, putative
Tb927.10.11860:mRNA-p1	Tb927.10.11860	TRUE	128494	111252	141433	141053	149194	131609	164165	153283	174274					Cornifin (SPRR) family, putative
Tb927.10.11870:mRNA-p1	Tb927.10.11870	FALSE	431369	448431	493746	446733	429789	397847	256684	392438	409722	18.7571	0.154005	0.0713712	0.114576	Guide RNA binding complex protein 5
Tb927.10.11890:mRNA-p1	Tb927.10.11890	FALSE	130825	157912	124553	145000	113220	115083	124003	103310	117680	16.9985	0.195117	0.158332	0.222958	hypothetical protein, conserved
Tb927.10.11900:mRNA-p1	Tb927.10.11900	TRUE	380371	372884	359740	321428	278278	263879	317542	318862	288809					MICOS complex subunit MIC20
Tb927.10.11930:mRNA-p1	Tb927.10.11930	FALSE	1.36424e+06	1.3741e+06	1.35939e+06	1.00222e+06	948021	1.07401e+06	975088	987636	998108	20.17	0.486677	0.000377405	0.002153	beta-D-hydroxybutyrate dehydrogenase
Tb927.10.11950:mRNA-p1	Tb927.10.11950	FALSE	91813.4	168849	99501.4	112738	114619	105841	211565	204249	99974	16.7978	0.104424	0.654792	0.718682	hypothetical protein, conserved
Tb927.10.11970:mRNA-p1	Tb927.10.11970	FALSE	61836.7	30103	55505.6	77467.3	62494.2	72369.1	64837.6	63843.8	88228.2	15.8203	-0.540663	0.11053	0.164848	glutamine aminotransferase (GlnAT)
Tb927.10.11990:mRNA-p1	Tb927.10.11990	FALSE	245544	218403	227539	246422	313271	273978	277834	241331	228231	17.9536	-0.217939	0.0971156	0.147739	60S ribosome subunit biogenesis protein NIP7, putative
Tb927.10.12000:mRNA-p1	Tb927.10.12000	FALSE	377619	364865	348190	280491	251769	228216	305546	259071	266672	18.2174	0.571137	0.000326836	0.00195095	iron-sulfur cluster assembly protein, putative
Tb927.10.12010:mRNA-p1	Tb927.10.12010	FALSE	330382	357619	336156	369821	308895	290716	319077	309163	314057	18.3458	0.132609	0.173761	0.240515	hypothetical protein, conserved
Tb927.10.12030:mRNA-p1	Tb927.10.12030	FALSE	138721	203871	232281	317809	230668	340463	240769	342071	273281	17.8445	-0.595358	0.0449474	0.0783513	hypothetical protein, conserved
Tb927.10.12050:mRNA-p1	Tb927.10.12050	FALSE	68685.9	67940.8	82689.8	57782.8	51643.1	56519.8	38464.3	48706.1	52478.8	15.9613	0.444573	0.00433194	0.0122326	LSU ribosomal protein, mitochondrial, putative
Tb927.10.12090:mRNA-p1	Tb927.10.12090	FALSE	835736	875483	917259	589044	556239	525490	475004	424870	467515	19.4213	0.700801	2.26e-05	0.000474357	RNA-binding protein, putative
Tb927.10.1210:mRNA-p1	Tb927.10.1210	FALSE	1.39151e+06	1.39339e+06	1.41914e+06	1.11201e+06	1.08292e+06	1.10198e+06	1.00833e+06	992452	1.02262e+06	20.2516	0.397257	0.000154042	0.00122214	katanin, putative
Tb927.10.12100:mRNA-p1	Tb927.10.12100	TRUE	1.7781e+06	1.97734e+06	1.86138e+06	2.28872e+06	2.09243e+06	2183363	2.25349e+06	2.15165e+06	2.30842e+06					RNA-binding protein 7B
Tb927.10.12120:mRNA-p1	Tb927.10.12120	FALSE	151370	153072	147048	125001	148564	138523	632003	214376	144773	17.1402	0.181701	0.067966	0.110236	hypothetical protein, conserved
Tb927.10.12130:mRNA-p1	Tb927.10.12130	FALSE	279867	295009	282448	387996	369288	346387	356647	367624	363509	18.3144	-0.316665	0.00075768	0.00347113	Ubiquitin family, putative
Tb927.10.12170:mRNA-p1	Tb927.10.12170	FALSE	114490	103585	113169	57981.5	55152.6	52075.6	42381.5	43024.5	54222.4	16.258	1.05012	5.03e-06	0.000250879	RAB-interacting protein, putative
Tb927.10.12180:mRNA-p1	Tb927.10.12180	FALSE	208428	171086	217259	329981	331318	347940	330890	327662	347359	17.9855	-0.718686	0.000677743	0.00320755	hypothetical protein, conserved
Tb927.10.12190:mRNA-p1	Tb927.10.12190	FALSE	953260	923531	964942	975256	919378	803014	454104	611494	805234	19.822	0.1261	0.137034	0.197157	RAB-interacting protein, putative
Tb927.10.12210:mRNA-p1	Tb927.10.12210	FALSE	1	Filtered	9109.94	Filtered	59133.6	53074.4	528559	527738	27786	12.188	-6.57909	0.122227	0.179336	ribulose-5-phosphate 3-epimerase, putative
Tb927.10.12220:mRNA-p1	Tb927.10.12220	TRUE	1736.37	1323.57	1439.39	Filtered	2166.05	1671.73	1470.32	672.632	618.5					hypothetical protein, conserved
Tb927.10.12230:mRNA-p1	Tb927.10.12230	TRUE	111603	117345	108830	90353.4	86510.7	94327.5	99129.7	106382	79256.2					hypothetical protein, conserved
Tb927.10.12240:mRNA-p1	Tb927.10.12240	FALSE	762868	683245	749755	387646	380392	373867	282722	291655	335673	19.0174	0.988399	6.22e-06	0.000261302	3-ketoacyl-CoA reductase, putative
Tb927.10.12260:mRNA-p1	Tb927.10.12260	FALSE	1.57873e+06	1.30322e+06	1.42271e+06	419251	465387	438785	222497	260429	309628	19.6074	1.74507	2.13e-06	0.000203688	cytosolic nonspecific dipeptidase, putative
Tb927.10.12290:mRNA-p1	Tb927.10.12290	FALSE	842666	628334	816069	898762	849696	790015	578636	583377	773198	19.6169	-0.113964	0.417939	0.504147	UDP-Gal or UDP-GlcNAc-dependent glycosyltransferase, putative
Tb927.10.1230:mRNA-p1	Tb927.10.1230	FALSE	2.66091e+06	2.71338e+06	2.56602e+06	1.91714e+06	1.79411e+06	1.82877e+06	1.88109e+06	1.83193e+06	1.82655e+06	21.0843	0.566043	2.45e-05	0.00049396	Enriched in surface-labeled proteome protein 23
Tb927.10.12330:mRNA-p1	Tb927.10.12330	FALSE	319266	324498	298553	301297	249238	246075	279808	265559	256605	18.1447	0.294279	0.0119566	0.0270264	zinc finger protein family member, putative
Tb927.10.12360:mRNA-p1	Tb927.10.12360	FALSE	364567	326154	359213	364998	422617	451027	437066	417151	474809	18.5411	-0.188061	0.139789	0.20062	hypothetical protein, conserved
Tb927.10.12390:mRNA-p1	Tb927.10.12390	FALSE	165394	129774	165528	228208	222823	243431	242159	242595	239170	17.5281	-0.553695	0.00402452	0.011674	hypothetical protein, conserved
Tb927.10.12400:mRNA-p1	Tb927.10.12400	TRUE	266517	278721	279816	169265	150386	145198	93733.9	117652	126252					membrane transporter protein, putative
Tb927.10.12410:mRNA-p1	Tb927.10.12410	FALSE	956656	1.06822e+06	952700	1.52958e+06	1.43485e+06	1.47375e+06	1530457	1.48814e+06	1.64356e+06	20.216	-0.530822	9.98e-05	0.000968176	hypothetical protein, conserved
Tb927.10.12420:mRNA-p1	Tb927.10.12420	FALSE	2289340	2182760	2148234	1.41869e+06	1.75874e+06	1636830	1.42574e+06	1.51196e+06	1.61802e+06	20.8492	0.511307	0.0021673	0.00741498	predicted S. cerevisiae Got1 homologue
Tb927.10.12430:mRNA-p1	Tb927.10.12430	FALSE	573533	565738	613340	685471	642423	684010	748444	697967	642599	19.2635	-0.152749	0.0496738	0.0848919	Noc2p family, putative
Tb927.10.12450:mRNA-p1	Tb927.10.12450	FALSE	262721	282088	235580	207002	195107	195547	190703	194509	184309	17.8028	0.428055	0.00100793	0.00421644	SNARE domain-containing protein, putative
Tb927.10.12470:mRNA-p1	Tb927.10.12470	FALSE	289576	299635	276562	257449	272698	257314	268418	264537	282645	18.0782	0.183105	0.0154729	0.0330714	hypothetical protein, conserved
Tb927.10.12480:mRNA-p1	Tb927.10.12480	TRUE	513250	836895	541445	409600	485105	388661	584542	478773	680013					UAA transporter family, putative
Tb927.10.12490:mRNA-p1	Tb927.10.12490	FALSE	195323	194724	206772	208282	219611	217037	175027	188109	195070	17.6661	-0.065467	0.314421	0.397862	kinesin, putative
Tb927.10.1250:mRNA-p1	Tb927.10.1250	FALSE	1.34681e+06	1.43569e+06	1.29282e+06	1.06262e+06	1.16025e+06	1.07175e+06	1.07491e+06	1.05041e+06	985836	20.2275	0.353157	0.00143853	0.00549716	Aminoacyl-tRNA editing domain containing protein, putative
Tb927.10.12500:mRNA-p1	Tb927.10.12500	FALSE	704408	737237	709950	634736	612179	615301	615535	620766	553414	19.3562	0.254849	0.00116341	0.00471264	P-type H+-ATPase, putative
Tb927.10.12510:mRNA-p1	Tb927.10.12510	FALSE	2715391	2.92228e+06	2.9106e+06	2.86305e+06	2.89222e+06	2.6183e+06	3.1705e+06	3.09971e+06	2717478	21.4349	0.0769651	0.212978	0.28623	P-type H+-ATPase, putative
Tb927.10.12520:mRNA-p1	Tb927.10.12520	TRUE	49928.8	38623.6	51223.2	36865.5	40799.8	58429.2	91591.4	102124	47854.2					hypothetical protein, conserved
Tb927.10.12530:mRNA-p1	Tb927.10.12530	TRUE	93826.4	41015	89041.9	77930.5	76087.5	71342.8	51613.6	56278.2	62846.5					chaperone protein DnaJ, putative
Tb927.10.12540:mRNA-p1	Tb927.10.12540	FALSE	88305	95250	93343	79578.7	90001.9	69909.2	67981.8	70035.5	74203.7	16.3938	0.262875	0.0303004	0.056941	NADH-ubiquinone oxidoreductase complex I subunit, putative
Tb927.10.12590:mRNA-p1	Tb927.10.12590	FALSE	1.24882e+06	1.22496e+06	1.30848e+06	1.35657e+06	1.35711e+06	1.29134e+06	1.2975e+06	1.23183e+06	1.32048e+06	20.3153	-0.0361637	0.519922	0.600064	hypothetical protein, conserved
Tb927.10.1260:mRNA-p1	Tb927.10.1260	FALSE	787316	1.23496e+06	799549	726414	682749	737931	689895	663051	686310	19.638	0.408858	0.0576098	0.0963246	aspartyl-tRNA synthetase, putative
Tb927.10.12630:mRNA-p1	Tb927.10.12630	FALSE	331349	320305	310376	483660	456680	495726	513121	535053	542106	18.5877	-0.531072	0.000138038	0.00114352	hypothetical protein, conserved
Tb927.10.12640:mRNA-p1	Tb927.10.12640	FALSE	329182	254501	278777	215228	232947	175106	218961	201749	324368	17.8982	0.517088	0.0106764	0.0247875	chaperone protein DnaJ, putative
Tb927.10.12660:mRNA-p1	Tb927.10.12660	FALSE	946354	1.13294e+06	1.0494e+06	1.01648e+06	987768	1.00927e+06	956774	965400	941018	19.9717	0.0968808	0.213386	0.286588	pumilio/PUF RNA binding protein 2
Tb927.10.12670:mRNA-p1	Tb927.10.12670	FALSE	466117	632524	710197	476577	484085	454654	483052	460435	478314	19.0221	0.378994	0.0476134	0.0821915	hypothetical protein, conserved
Tb927.10.12680:mRNA-p1;Tb927.11.9730:mRNA-p1	Tb927.10.12680	FALSE	11385792	12169499	10801287	10873249	9659791	8604973	10605200	10181647	9144811	23.3348	0.289103	0.0149615	0.0322145	60S ribosomal protein L34, putative
Tb927.10.12690:mRNA-p1	Tb927.10.12690	TRUE	96505.7	80015.3	94618.8	58519	74581	73695.5	75214.9	68213.7	66947.8					hypothetical protein, conserved
Tb927.10.12700:mRNA-p1	Tb927.10.12700	FALSE	3.95194e+06	4375496	4.3853e+06	2.78435e+06	2.55609e+06	2611438	2.23472e+06	2289027	2.38825e+06	21.6837	0.722749	2.11e-05	0.00046829	pyruvate dehydrogenase E1 alpha subunit, putative
Tb927.10.12710:mRNA-p1	Tb927.10.12710	FALSE	10735969	11174138	10329054	12319451	12296633	11102673	12186485	11904597	11399594	23.4387	-0.100365	0.119512	0.175892	heat shock protein 110, putative
Tb927.10.12720:mRNA-p1	Tb927.10.12720	FALSE	221304	205502	247538	279702	412502	410705	266899	277970	370346	18.1281	-0.644624	0.0133138	0.0294064	Bait On Hook 1
Tb927.10.1280:mRNA-p1	Tb927.10.1280	FALSE	491238	543359	528969	279974	281489	318633	245086	261034	262667	18.5836	0.876978	4.01e-05	0.00062578	Domain of unknown function (DUF4499), putative
Tb927.10.12800:mRNA-p1	Tb927.10.12800	FALSE	221488	246509	220818	154628	139935	139935	74782.1	73634.8	78741.1	17.4833	0.711036	2.58e-05	0.000507196	Zinc finger CCCH domain-containing protein 38
Tb927.10.12810:mRNA-p1	Tb927.10.12810	FALSE	1.34874e+06	933405	1.05371e+06	694605	718192	659276	656021	717005	771913	19.7408	0.717229	0.0027311	0.00874829	cholinephosphate cytidylyltransferase A, putative
Tb927.10.12820:mRNA-p1	Tb927.10.12820	FALSE	3060694	3.43319e+06	3074287	4375447	4.33398e+06	4208108	4919728	4592674	4.53311e+06	21.8289	-0.388314	0.000423136	0.00233328	hypothetical protein, conserved
Tb927.10.12830.1:mRNA-p1;Tb927.10.12830.2:mRNA-p1	Tb927.10.12830	TRUE	Filtered	58288.9	Filtered	57535.3	46375	60477.5	66543.2	55297.4	53074.9					acetyltransferase, putative
Tb927.10.12840:mRNA-p1	Tb927.10.12840	FALSE	8958051	8481690	8451389	4859313	4855794	4401040	3798086	4.11404e+06	4542004	22.611	0.922704	4.62e-06	0.000243967	mitochondrial carrier protein
Tb927.10.12850:mRNA-p1	Tb927.10.12850	FALSE	348666	382501	358401	501874	472882	494018	483177	495811	498204	18.6936	-0.384932	0.000362805	0.00210535	ttaggg binding factor
Tb927.10.12860:mRNA-p1	Tb927.10.12860	FALSE	248160	261704	225499	252741	224860	233623	234160	232787	247394	17.8855	0.093715	0.233206	0.308197	pre-RNA processing PIH1/Nop17, putative
Tb927.10.12870:mRNA-p1	Tb927.10.12870	FALSE	156130	158707	165757	186096	164455	158704	204216	199224	184798	17.338	-0.0340702	0.622242	0.690868	Basal body protein
Tb927.10.12890:mRNA-p1	Tb927.10.12890	FALSE	3.74901e+06	2.83387e+06	3.12619e+06	2.82947e+06	3.35411e+06	2847174	1.92276e+06	2.18057e+06	3.33103e+06	21.5751	0.145795	0.31489	0.398246	bifunctional aminoacyl-tRNA synthetase, putative
Tb927.10.12920:mRNA-p1	Tb927.10.12920	FALSE	32449	78922.8	28630	111017	102792	100827	104639	102313	103136	16.0237	-1.27745	0.0142876	0.0310083	Flagellum attachment zone protein 18
Tb927.10.12930:mRNA-p1	Tb927.10.12930	FALSE	165323	173064	186782	124531	114497	120638	90615.1	82288.1	91473.8	17.1517	0.591713	0.000118201	0.00105254	hypothetical protein, conserved
Tb927.10.12940:mRNA-p1	Tb927.10.12940	FALSE	1885051	1.74467e+06	1.90082e+06	1846691	1.81695e+06	1.87716e+06	1.95071e+06	2022142	1.96216e+06	20.8234	0.0429561	0.523819	0.603544	predicted zinc finger protein
Tb927.10.12950:mRNA-p1	Tb927.10.12950	FALSE	16563.1	25499.1	15862.7	26724.7	15991.5	18100.8	24878.1	15950.3	16759.9	14.2456	-0.0225929	0.930087	0.946079	Basal body protein
Tb927.10.12960:mRNA-p1	Tb927.10.12960	FALSE	4666973	5219256	4.70742e+06	4720544	4.47546e+06	4.25987e+06	4632167	4454290	4.47517e+06	22.1624	0.163053	0.0300822	0.0566641	Ras-related protein Rab5A
Tb927.10.12970:mRNA-p1	Tb927.10.12970	FALSE	323655	321497	314167	285805	284742	231909	263215	243312	235415	18.1631	0.310746	0.00974286	0.0229291	AN1-like zinc finger, putative
Tb927.10.12980:mRNA-p1	Tb927.10.12980	FALSE	329481	298647	295665	331162	320491	341067	349815	334114	340844	18.2917	-0.0585282	0.437934	0.523598	Multisite-specific tRNA:(cytosine-C(5))-methyltransferase, putative
Tb927.10.12990:mRNA-p1	Tb927.10.12990	FALSE	191026	227947	206340	174077	161689	95558.7	184200	146331	167757	17.3841	0.626589	0.0304642	0.0571145	predicted ankyrin repeat family protein
Tb927.10.13020:mRNA-p1	Tb927.10.13020	FALSE	257861	298726	306237	304820	277335	282614	342538	349972	276931	18.1414	0.0404456	0.617764	0.687808	Vacuolar protein sorting-associated protein 16 homolog, putative
Tb927.10.13030:mRNA-p1	Tb927.10.13030	FALSE	45367.7	42526.1	28592	51727.3	52357.8	54733.4	63025.5	66034.4	71281.6	15.4626	-0.428812	0.0530422	0.0896889	cysteine peptidase, Clan CA, family C2, putative
Tb927.10.13040:mRNA-p1	Tb927.10.13040	FALSE	31145.1	25224.8	29171.2	17215.8	16144	27215.7	13034.3	Filtered	28529.6	14.5359	0.579637	0.043773	0.0766668	procyclic-enriched flagellar receptor adenylate cyclase 4
Tb927.10.13090:mRNA-p1	Tb927.10.13090	FALSE	207880	182562	182193	187138	180663	180449	188046	196527	190137	17.518	0.106769	0.191572	0.261394	PhoD-like phosphatase, putative
Tb927.10.1310:mRNA-p1	Tb927.10.1310	FALSE	398985	367029	433274	278890	319702	321176	287767	287712	313262	18.4228	0.429137	0.0060246	0.0157501	Domain of unknown function (DUF4042), putative
Tb927.10.13100:mRNA-p1	Tb927.10.13100	FALSE	32957.1	26665.7	34092.8	115854	115329	117023	106756	95413.9	105804	15.8823	-1.8553	3.29e-06	0.000222681	Cytokinesis initiation factor 3
Tb927.10.13110:mRNA-p1	Tb927.10.13110	FALSE	1.22236e+06	1.13301e+06	1.33672e+06	1.75775e+06	1.57722e+06	1957170	1.93429e+06	2.08137e+06	1.96362e+06	20.4949	-0.470552	0.00594673	0.015572	Outer arm dynein light chain 7
Tb927.10.13120:mRNA-p1	Tb927.10.13120	FALSE	119137	122468	125403	189651	172193	151341	166680	164218	147218	17.1477	-0.431296	0.00159032	0.0058511	mitochondrial carrier protein
Tb927.10.13130:mRNA-p1	Tb927.10.13130	FALSE	276378	292544	280909	221007	224966	211838	224797	194870	219228	17.9353	0.416111	0.000111783	0.00102618	UTP-glucose-1-phosphate uridylyltransferase
Tb927.10.13140:mRNA-p1	Tb927.10.13140	TRUE	69247.3	61298.4	57228.2	79562.6	89417.6	73003.3	58037.4	74182.9	83504.2					hypothetical protein, conserved
Tb927.10.13150:mRNA-p1	Tb927.10.13150	FALSE	25108.5	52582.7	46242.7	58598.7	50083.8	73962.4	75407.7	79428	72137.3	15.5787	-0.563441	0.112628	0.167531	hypothetical protein, conserved
Tb927.10.13180:mRNA-p1	Tb927.10.13180	FALSE	562083	509086	536617	654487	613368	612657	588184	593441	584328	19.1524	-0.179974	0.0284045	0.0540136	Nrap protein, putative
Tb927.10.13190:mRNA-p1	Tb927.10.13190	FALSE	112052	145052	126061	114755	120971	110562	116046	104004	91089.8	16.8938	0.185491	0.0967103	0.147263	actin-related protein 2/3 complex subunit 1, putative
Tb927.10.1320:mRNA-p1	Tb927.10.1320	FALSE	557172	516390	516987	542232	576289	577545	622682	581780	552067	19.0703	-0.0464111	0.517734	0.598259	hypothetical protein, conserved
Tb927.10.13210:mRNA-p1	Tb927.10.13210	FALSE	146844	140471	168500	176402	195828	201274	173037	152831	193562	17.3841	-0.286872	0.0320086	0.0595208	dolichyl-P-Man:GDP-ManGlcNAc2-PP-dolichyl beta-1,4-mannosyltransferase, putative
Tb927.10.13220:mRNA-p1	Tb927.10.13220	FALSE	181568	245031	168619	157372	159200	159860	191239	209214	163723	17.4364	0.348371	0.0419075	0.0739944	cyclophilin type peptidyl-prolyl cis-trans isomerase, putative
Tb927.10.13230:mRNA-p1	Tb927.10.13230	FALSE	126570	137467	126220	143800	142767	121365	136888	133437	143774	17.0269	-0.0141432	0.851301	0.886871	hypothetical protein, conserved
Tb927.10.13240:mRNA-p1	Tb927.10.13240	FALSE	189669	139455	157356	214640	215340	205520	206629	206466	242813	17.5025	-0.350268	0.0296753	0.0560078	hypothetical protein, conserved
Tb927.10.13250:mRNA-p1	Tb927.10.13250	FALSE	224412	277404	214562	218973	205184	200663	236602	208576	203341	17.7703	0.235594	0.0506346	0.0861039	hypothetical protein, conserved
Tb927.10.13280:mRNA-p1	Tb927.10.13280	FALSE	1.15698e+06	1.17597e+06	1005589	1.26816e+06	947506	1.3227e+06	954021	844458	1.15966e+06	20.127	-0.0254928	0.866023	0.897488	hypothetical protein, conserved
Tb927.10.13290:mRNA-p1	Tb927.10.13290	FALSE	610636	613258	696163	757001	751686	811254	757299	745661	715206	19.4311	-0.228219	0.0304171	0.0570484	ethanolamine phosphotransferase (EPT)
Tb927.10.13300:mRNA-p1	Tb927.10.13300	FALSE	773772	853645	782287	735658	657621	592089	709166	697556	603923	19.4808	0.330276	0.00579118	0.0152564	Mitochondrial ribosomal protein S8
Tb927.10.13310:mRNA-p1	Tb927.10.13310	FALSE	310809	296064	316071	332205	309561	294613	295367	274938	276482	18.2488	0.0269184	0.669071	0.731672	DNA-directed RNA polymerase I subunit RPB5z, putative
Tb927.10.13320:mRNA-p1	Tb927.10.13320	FALSE	644913	670962	709376	660913	624305	628658	621406	644528	624574	19.3317	0.127531	0.0616595	0.101817	DNA-directed RNA polymerase II/III subunit, putative
Tb927.10.13330:mRNA-p1	Tb927.10.13330	FALSE	38471.6	64534	53559.7	306624	74225.3	212527	167271	154202	185978	16.5122	-1.68173	0.0198154	0.0402525	paraflagellar rod component, putative
Tb927.10.13335:mRNA-p1	Tb927.10.13335	FALSE	220478	113826	162345	204602	248501	232778	200550	105289	221492	17.5502	-0.466272	0.114629	0.170274	Zinc-finger of C2H2 type, putative
Tb927.10.13360:mRNA-p1	Tb927.10.13360	FALSE	1.02685e+06	1.08771e+06	987412	774347	958306	871625	889483	890568	928170	19.859	0.303181	0.0196324	0.0399545	Elongation factor Tu, mitochondrial
Tb927.10.13380:mRNA-p1	Tb927.10.13380	TRUE	13548.8	8274.26	10552.6	17319.7	11015	15119.9	16577.4	Filtered	19107.8					Origin recognition complex subunit 4-like protein
Tb927.10.1340:mRNA-p1	Tb927.10.1340	TRUE	28477.7	30968.5	24672.1	34659.4	21758.4	20599.2	18005.8	25789	23547.3					hypothetical protein, conserved
Tb927.10.13430:mRNA-p1	Tb927.10.13430	FALSE	329782	354666	358767	301809	347125	302662	153701	214968	304859	18.3479	0.181303	0.0545771	0.0918628	citrate synthase, putative
Tb927.10.13450:mRNA-p1	Tb927.10.13450	FALSE	400454	332232	365762	382772	442249	706308	720886	750304	838234	18.7027	-0.385739	0.171303	0.237455	hypothetical protein, conserved
Tb927.10.13470:mRNA-p1	Tb927.10.13470	FALSE	339053	328882	325024	326037	383274	333620	356620	315330	371335	18.3785	-0.0207669	0.801439	0.847417	PA26 p53-induced protein (sestrin), putative
Tb927.10.13480:mRNA-p1	Tb927.10.13480	FALSE	387234	318235	382042	337421	378044	390988	373689	361362	389850	18.4845	0.0188308	0.876234	0.904548	CAMK/CAMKL family protein kinase, putative
Tb927.10.13500:mRNA-p1;Tb927.11.9710:mRNA-p1	Tb927.10.13500	FALSE	11401090	11904084	7753993	6735089	10463488	11568975	11073928	11384619	10520745	23.2253	0.169312	0.548755	0.626999	60S ribosomal protein L10a, putative
Tb927.10.13510:mRNA-p1	Tb927.10.13510	FALSE	911672	1.04669e+06	738048	1.73475e+06	637572	1.41325e+06	739100	902842	1.70579e+06	19.9633	-0.336834	0.409738	0.495384	zinc metallopeptidase, putative
Tb927.10.13517:mRNA-p1	Tb927.10.13517	FALSE	11793730	11985217	11739370	12895114	12429271	11982892	11044782	10971707	10986193	23.5408	-0.0237402	0.607266	0.678326	40S ribosomal protein S27-like, putative
Tb927.10.13520:mRNA-p1	Tb927.10.13520	FALSE	349728	382966	364378	295986	284774	280536	214216	266868	307590	18.3137	0.395014	0.000185741	0.00137145	Zn-finger in Ran binding protein and others/FYVE zinc finger, putative
Tb927.10.13540:mRNA-p1	Tb927.10.13540	FALSE	260032	184520	264162	354203	344165	363498	648924	333367	382291	18.1405	-0.55535	0.01258	0.0281472	RNA-binding protein, putative
Tb927.10.13550:mRNA-p1	Tb927.10.13550	FALSE	230750	169265	227530	352914	305256	319830	334657	295343	343581	17.9947	-0.605092	0.00566158	0.0150223	hypothetical protein, conserved
Tb927.10.13560:mRNA-p1	Tb927.10.13560	FALSE	255428	313699	278635	173260	157161	151815	137460	125479	120731	17.7063	0.857622	4.77e-05	0.000666923	mevalonate-diphosphate decarboxylase
Tb927.10.13570:mRNA-p1;Tb927.10.14080:mRNA-p1	Tb927.10.13570	TRUE	337485	293929	308404	232031	222885	207018	153398	191922	172176					RNA-binding protein 27, putative
Tb927.10.13580:mRNA-p1	Tb927.10.13580	FALSE	323705	278058	260960	242011	270487	226651	201314	218831	277479	18.0258	0.267494	0.0477003	0.0822821	major facilitator superfamily protein (MFS), putative
Tb927.10.13610:mRNA-p1	Tb927.10.13610	FALSE	124755	134751	117518	180976	162091	147625	196830	187618	166042	17.1344	-0.330857	0.00639646	0.0164529	zinc-finger of a C2HC-type/Double zinc ribbon, putative
Tb927.10.13620:mRNA-p1	Tb927.10.13620	FALSE	40400.1	48749.9	45560.5	38521.9	35237.7	31557.6	37919.6	35675.1	32198.3	15.2811	0.402148	0.00422611	0.012067	nadh-ubiquinone oxidoreductase 39 kda subunit
Tb927.10.13630:mRNA-p1	Tb927.10.13630	FALSE	3.45046e+06	3571084	3536098	3.34818e+06	3.30342e+06	3.39755e+06	2925228	2.83881e+06	4.0135e+06	21.7197	0.117722	0.0484065	0.0832008	glucosidase, putative
Tb927.10.13650:mRNA-p1	Tb927.10.13650	FALSE	618705	602925	626688	618561	533726	517582	544470	483863	519926	19.1659	0.19729	0.0324351	0.060104	ADP-ribosylation factor-like protein 2-binding protein, putative
Tb927.10.13660:mRNA-p1	Tb927.10.13660	FALSE	104078	80323.5	96533.5	107558	115651	124164	125765	121192	129488	16.6712	-0.265599	0.0812558	0.127331	Domain of unknown function DUF21, putative
Tb927.10.13670:mRNA-p1	Tb927.10.13670	FALSE	486029	942518	473922	786827	565305	554241	580405	765051	559372	19.2362	-0.0145631	0.961362	0.969658	serine/threonine protein phosphatase 5
Tb927.10.13680:mRNA-p1	Tb927.10.13680	FALSE	137229	123630	144886	98916.9	91676.7	84680.4	75469.3	78236.8	82896.9	16.771	0.60607	0.00043869	0.00238075	lipase domain protein, putative
Tb927.10.1370:mRNA-p1	Tb927.10.1370	TRUE	6376.62	7108.54	3840.42	5761.08	6737.35	9623.74	4904.07	6729.48	9056.43					hypothetical protein, conserved
Tb927.10.13710:mRNA-p1	Tb927.10.13710	FALSE	1323558	1.31135e+06	1.39414e+06	1.35299e+06	1.6268e+06	1.59282e+06	1.52981e+06	1.61591e+06	1623350	20.4543	-0.131741	0.218226	0.291455	Activator of Hsp90 ATPase, N-terminal/Activator of Hsp90 ATPase homolog 1-like protein, putative
Tb927.10.13720:mRNA-p1	Tb927.10.13720	FALSE	4457053	5125972	4496126	5.2565e+06	5071960	4918947	5.32676e+06	5.22095e+06	5077776	22.2265	-0.0709026	0.292996	0.374716	RNA-binding protein 29, putative
Tb927.10.13730:mRNA-p1	Tb927.10.13730	FALSE	541430	514853	595329	650200	717936	635163	568708	602291	545983	19.216	-0.232517	0.0328198	0.0606762	60S ribosomal protein L7, putative
Tb927.10.13740:mRNA-p1	Tb927.10.13740	FALSE	1232441	1.24267e+06	1.24813e+06	748334	746271	696334	605727	614971	566541	19.8689	0.812348	2.55e-06	0.000206917	synaptotagmin, putative
Tb927.10.13790:mRNA-p1	Tb927.10.13790	FALSE	2.21671e+06	2.4271e+06	2.18102e+06	2.13567e+06	2312525	2.326e+06	2.29162e+06	2682142	2.81779e+06	21.1193	0.0567797	0.443204	0.528317	hypothetical protein, conserved
Tb927.10.13800:mRNA-p1	Tb927.10.13800	FALSE	1119675	1.11855e+06	1.01057e+06	1.39674e+06	1.23461e+06	1.2473e+06	1453161	1.34007e+06	1.33792e+06	20.181	-0.208454	0.0216808	0.0433073	hypothetical protein, conserved
Tb927.10.13830:mRNA-p1	Tb927.10.13830	FALSE	251117	238963	241599	259828	240186	217753	244542	231003	227583	17.8886	0.0776824	0.298322	0.380809	Presequence translocase-associated motor 27
Tb927.10.13840:mRNA-p1	Tb927.10.13840	FALSE	316050	313977	296595	242822	201034	186453	174252	177059	204756	17.9625	0.610947	0.000637289	0.00308162	Domain of unknown function (DUF4475), putative
Tb927.10.13850:mRNA-p1	Tb927.10.13850	FALSE	125285	91682.4	110562	83423.5	89255.4	92892.4	73603.6	83305.9	81008.6	16.5871	0.33877	0.046242	0.0802577	ATP12 chaperone protein, putative
Tb927.10.13860:mRNA-p1	Tb927.10.13860	FALSE	1884604	1.79595e+06	1.71605e+06	1.75369e+06	1.70077e+06	1.8186e+06	1.45358e+06	1525746	1.56909e+06	20.7698	0.0794621	0.261369	0.340903	GPI-anchor transamidase subunit 8 (GPI8)
Tb927.10.13870:mRNA-p1	Tb927.10.13870	FALSE	520704	544549	536948	490819	499619	421046	484158	485454	502738	18.9417	0.233335	0.0149918	0.032259	tubulin tyrosine ligase protein, putative
Tb927.10.13880:mRNA-p1	Tb927.10.13880	FALSE	405122	384134	388912	372746	403565	345971	369608	385780	372650	18.5551	0.119152	0.137047	0.197157	hypothetical protein, conserved
Tb927.10.1390:mRNA-p1	Tb927.10.1390	FALSE	3069837	3.183e+06	2591740	3473667	3699106	3418272	3582838	3.6127e+06	3672855	21.6268	-0.218247	0.0473403	0.0817789	Hypoxanthine-guanine-xanthine phosphoribosyltransferase
Tb927.10.13900:mRNA-p1	Tb927.10.13900	FALSE	194430	176084	190789	79927.1	195010	172288	175740	189236	175880	17.307	0.474022	0.222756	0.296512	Nucleotide sugar transporter 1
Tb927.10.13930:mRNA-p1	Tb927.10.13930	FALSE	493269	541359	537562	633124	551786	592013	714360	559782	620205	19.0945	-0.129049	0.100958	0.152471	phosphatidic acid phosphatase, putative
Tb927.10.13950:mRNA-p1	Tb927.10.13950	FALSE	1240058	1.2454e+06	1212751	1.25968e+06	1246371	1.13058e+06	1.22017e+06	1.17301e+06	1.17503e+06	20.2291	0.0723811	0.213665	0.286882	tubulin-specific chaperone, putative
Tb927.10.13960:mRNA-p1	Tb927.10.13960	FALSE	487107	496311	370677	845807	795190	751080	850926	818270	871148	19.196	-0.785085	0.00062676	0.00304818	paralyzed flagella protein 20
Tb927.10.13970:mRNA-p1	Tb927.10.13970	FALSE	174170	107535	159454	203658	142374	187907	144447	188398	149424	17.289	-0.24257	0.330131	0.413916	uracil-DNA glycosylase, putative
Tb927.10.13980:mRNA-p1	Tb927.10.13980	FALSE	475228	472165	437941	396258	383425	394905	392404	376362	386881	18.7059	0.283818	0.00212264	0.00730725	btb/poz domain containing protein, putative
Tb927.10.1400:mRNA-p1	Tb927.10.1400	FALSE	2259145	2.47336e+06	2.30859e+06	3.1263e+06	2.82622e+06	2.79858e+06	3.12479e+06	3.15534e+06	3041968	21.3264	-0.266356	0.00337059	0.0102391	hypoxanthine-guanine phosphoribosyltransferase
Tb927.10.14000:mRNA-p1	Tb927.10.14000	FALSE	14950837	16513869	13740141	19462532	3.98636e+06	18108850	15036135	15489541	18380782	23.6376	0.470484	0.475052	0.558364	aconitase
Tb927.10.14010:mRNA-p1	Tb927.10.14010	FALSE	549425	610397	577456	840254	833406	913588	736298	768093	827422	19.4381	-0.528106	0.000271813	0.00173023	tubulin cofactor C domain-containing protein RP2
Tb927.10.14020:mRNA-p1	Tb927.10.14020	FALSE	129360	137593	131555	95235.2	112937	140519	123019	138788	146963	16.9222	0.2571	0.146806	0.209431	hypothetical protein, conserved
Tb927.10.14030:mRNA-p1	Tb927.10.14030	FALSE	1327161	1.35401e+06	1.41865e+06	1.33459e+06	1.33539e+06	1.39806e+06	1532005	1.58227e+06	1.46206e+06	20.3847	0.0575673	0.364054	0.449973	hypothetical protein, conserved
Tb927.10.14040:mRNA-p1	Tb927.10.14040	FALSE	1.27121e+06	1.45139e+06	1.20073e+06	1.13788e+06	1.02062e+06	970351	1.01599e+06	995181	990297	20.1602	0.371619	0.00438886	0.0123569	vacuolar ATP synthase subunit c, putative
Tb927.10.14090:mRNA-p1	Tb927.10.14090	TRUE	231280	219139	216921	215053	172436	168791	214236	198316	177000					transporter, putative
Tb927.10.14110:mRNA-p1	Tb927.10.14110	FALSE	636279	723630	678451	523795	314129	309226	414973	321371	311385	18.9443	0.919276	0.00392214	0.0114464	13 kDa deflagellation-inducible protein, putative
Tb927.10.14130:mRNA-p1	Tb927.10.14130	FALSE	563621	612613	562797	501629	505984	450183	495124	444387	484463	19.0247	0.301927	0.00227849	0.00767625	SRP19 protein, putative
Tb927.10.14140:mRNA-p1	Tb927.10.14140	FALSE	103878480	103791808	99683720	80218352	80211920	81062144	70065448	74076376	70249728	26.4449	0.394239	0.00019898	0.00142528	pyruvate kinase 1
Tb927.10.14150:mRNA-p1	Tb927.10.14150	FALSE	4.29142e+06	4475705	4317261	4959567	5023165	4572033	4777602	4617433	4.5343e+06	22.1411	-0.10609	0.0763013	0.120672	EnigmRBP1
Tb927.10.14160:mRNA-p1	Tb927.10.14160	FALSE	4.37397e+06	4498563	4289677	5342039	5.22202e+06	4.84057e+06	5.5227e+06	5466513	5.76697e+06	22.1863	-0.179402	0.0105518	0.0245338	Aquaglyceroporin 3
Tb927.10.14170:mRNA-p1	Tb927.10.14170	FALSE	590288	542913	538855	617818	683881	598389	563637	538934	545265	19.1873	-0.136762	0.119376	0.175785	aquaglyceroporin 2
Tb927.10.14180:mRNA-p1	Tb927.10.14180	FALSE	2.7485e+06	3.06822e+06	2885195	2704314	2.31038e+06	2.28534e+06	2.72814e+06	2.6273e+06	2298491	21.347	0.30287	0.00620274	0.0161016	protein transport protein SEC13
Tb927.10.14190:mRNA-p1	Tb927.10.14190	FALSE	58715.6	46573.4	64446.4	60640.8	64021.4	90027.6	56172.5	50042	66685.8	15.9481	-0.282723	0.220461	0.294194	hypothetical protein, conserved
Tb927.10.1420:mRNA-p1	Tb927.10.1420	FALSE	1.14945e+06	1.1826e+06	1.03266e+06	1.13e+06	1064799	892554	861360	953447	899521	20.0389	0.175351	0.110755	0.16503	metallo-peptidase, Clan MG, Family M24
Tb927.10.14200:mRNA-p1	Tb927.10.14200	FALSE	200964	228192	197291	219355	203871	222316	228792	226245	231797	17.7001	0.00122054	0.986971	0.989409	syntaxin 5
Tb927.10.14210:mRNA-p1	Tb927.10.14210	FALSE	194778	150253	201726	191534	184778	171834	139011	127294	172019	17.4793	0.032301	0.811173	0.854983	TFIIH basal transcription factor subunit
Tb927.10.14220:mRNA-p1	Tb927.10.14220	FALSE	135315	145749	101075	179464	175445	158105	216190	203158	196509	17.1701	-0.393557	0.0300386	0.0566043	hypothetical protein, conserved
Tb927.10.14230:mRNA-p1	Tb927.10.14230	FALSE	36399.6	22705.8	26535.9	31097.3	32643.6	27160.3	30693.2	25221	33245.9	14.8363	-0.0634901	0.74591	0.798927	hypothetical protein, conserved
Tb927.10.14240:mRNA-p1	Tb927.10.14240	FALSE	2.63889e+06	2.55528e+06	2.66873e+06	2.30737e+06	2.30433e+06	2154370	2.31182e+06	2.21534e+06	2.14472e+06	21.2214	0.263798	0.00226893	0.00766764	N-myristoyltransferase
Tb927.10.14280:mRNA-p1	Tb927.10.14280	FALSE	86017.1	73968	89263.1	78747.4	66541.7	62032.7	50970.7	59748.3	63524.4	16.212	0.31492	0.032114	0.0596287	mitochondrial carrier protein
Tb927.10.1430:mRNA-p1	Tb927.10.1430	FALSE	1.60827e+06	1.82433e+06	1598340	1.38384e+06	1.32913e+06	1476726	1.67012e+06	1.65013e+06	1.59186e+06	20.552	0.30919	0.00645494	0.0165767	hypothetical protein, conserved
Tb927.10.14300:mRNA-p1	Tb927.10.14300	FALSE	166218	165555	166943	214513	181682	172874	179364	185474	195907	17.4436	-0.137591	0.127723	0.185976	MEKK-related kinase 1, putative
Tb927.10.14310:mRNA-p1	Tb927.10.14310	TRUE	6771.26	5984.49	5981.28	10829.7	7950.15	9375.06	12494.7	10419	11441					hypothetical protein, conserved
Tb927.10.14320:mRNA-p1	Tb927.10.14320	FALSE	524475	502981	531394	762389	762048	770616	838833	873475	854318	19.2745	-0.511857	8.76e-05	0.000916903	Flagellum attachment zone protein 9
Tb927.10.14330:mRNA-p1	Tb927.10.14330	FALSE	146068	139272	129392	135460	136159	114273	114986	114517	121216	17.0303	0.153449	0.114729	0.170317	Utp14 protein, putative
Tb927.10.14340:mRNA-p1	Tb927.10.14340	FALSE	47864.2	37844	44906.1	71771.4	73115.5	90878.9	76285.2	94903.7	65924.7	15.8369	-0.803973	0.00152125	0.00569049	hypothetical protein, conserved
Tb927.10.14360:mRNA-p1	Tb927.10.14360	FALSE	224353	236407	188199	203267	262798	225617	223332	212379	228796	17.77	-0.0440722	0.745092	0.798586	U2 small nuclear ribonucleoprotein 40K
Tb927.10.14380:mRNA-p1	Tb927.10.14380	FALSE	379675	426854	414056	398644	337012	325295	317933	317000	346984	18.5379	0.252791	0.0219545	0.0437266	Hsp70 protein, putative
Tb927.10.14390:mRNA-p1	Tb927.10.14390	FALSE	1.21846e+06	1.26037e+06	1.18096e+06	1.40184e+06	1.36723e+06	1349523	1.55363e+06	1.45585e+06	1.40174e+06	20.3118	-0.124158	0.0335876	0.0617621	FACT complex subunit POB3
Tb927.10.14420:mRNA-p1	Tb927.10.14420	TRUE	28664.2	32495.6	22430	36033.6	36928.3	31619.1	63838.8	54030.6	54378.7					Serine/threonine-protein kinase NEK16, putative
Tb927.10.14430:mRNA-p1	Tb927.10.14430	TRUE	129249	91699.2	116522	125436	123460	160138	143151	161694	155301					hypothetical protein, conserved
Tb927.10.14460:mRNA-p1	Tb927.10.14460	FALSE	40514.9	26557.1	40150.6	66964.7	73827.1	72836.9	72326.5	71598.6	76615.2	15.6172	-0.973188	0.00206835	0.00716152	leucine-rich repeat protein (LRRP), putative
Tb927.10.14470:mRNA-p1	Tb927.10.14470	FALSE	1.05411e+06	1.11573e+06	1.03704e+06	1.13759e+06	1.10001e+06	1.04239e+06	1.27015e+06	1.15314e+06	1.06201e+06	20.0518	0.0142566	0.778755	0.828826	intraflagellar transport protein 140
Tb927.10.14480:mRNA-p1	Tb927.10.14480	TRUE	273276	263945	256001	219039	275093	236148	154855	250658	200572					hypothetical protein, conserved
Tb927.10.1450:mRNA-p1	Tb927.10.1450	FALSE	1.13592e+06	1.17578e+06	1.08837e+06	1.34657e+06	1.36613e+06	1.32126e+06	1.33456e+06	1.3153e+06	1.33725e+06	20.2437	-0.200651	0.00622654	0.0161546	Centrin arm-associated protein 1
Tb927.10.14500:mRNA-p1	Tb927.10.14500	FALSE	1.04824e+06	1.04485e+06	1.11212e+06	2.34351e+06	2.20397e+06	2.41213e+06	2526738	2.79275e+06	2637583	20.5941	-1.0716	3.35e-06	0.000222681	hypothetical protein, conserved
Tb927.10.14510:mRNA-p1	Tb927.10.14510	FALSE	1.42581e+06	1.47451e+06	1.33398e+06	1.17092e+06	1154409	979558	1.06749e+06	1096588	1.04114e+06	20.2557	0.407483	0.00178753	0.00639718	root hair defective 3 GTP-binding protein (RHD3), putative
Tb927.10.14520:mRNA-p1	Tb927.10.14520	FALSE	436866	484026	462821	733842	588319	588580	708616	687846	725739	19.0519	-0.412296	0.00400164	0.0116217	Basal body protein
Tb927.10.14530:mRNA-p1	Tb927.10.14530	FALSE	1.84831e+06	1.94116e+06	1.74704e+06	1606440	1503063	1.64673e+06	1.38219e+06	1386204	1.38448e+06	20.7134	0.26545	0.00633681	0.0163434	19S proteasome non-atpase subunit 8
Tb927.10.14550:mRNA-p1	Tb927.10.14550	FALSE	4308856	4.98407e+06	4368482	2.97359e+06	2.7667e+06	2.59764e+06	2.61032e+06	2.58578e+06	2.55827e+06	21.7684	0.757959	3.97e-05	0.000621039	ATP-dependent RNA helicase HEL67
Tb927.10.14560:mRNA-p1	Tb927.10.14560	FALSE	200375	214072	224701	386366	354018	337605	303878	328019	336726	18.0846	-0.706878	4.22e-05	0.00063238	TPR repeat, putative
Tb927.10.14570:mRNA-p1	Tb927.10.14570	FALSE	452656	432175	459577	608237	668179	655518	719113	678877	703415	19.0429	-0.475825	0.000509343	0.00263867	kinesin motor domain containing protein, putative
Tb927.10.14580:mRNA-p1;Tb927.11.4820:mRNA-p1	Tb927.10.14580	FALSE	5063721	6037569	5364474	4.79688e+06	4.85945e+06	5194669	4695130	4.80989e+06	4613720	22.3198	0.192458	0.0517442	0.0877728	60S ribosomal protein L17, putative
Tb927.10.14590:mRNA-p1	Tb927.10.14590	TRUE	70134.3	158511	98238.6	140190	135528	96031.8	19719.3	22294.4	6851.21					Protein of unknown function (DUF1279), putative
Tb927.10.1460:mRNA-p1	Tb927.10.1460	FALSE	3054017	3.00286e+06	3.1071e+06	2983889	439590	573098	2.21501e+06	1.69058e+06	2.43233e+06	20.677	1.79468	0.0435495	0.076359	NEK family Serine/threonine-protein kinase, putative
Tb927.10.14600:mRNA-p1;Tb927.10.14710:mRNA-p1	Tb927.10.14600	FALSE	23275412	24162656	23319866	23122768	20978264	19373590	21044836	19823098	19275776	24.4197	0.206845	0.017183	0.0358159	40S ribosomal protein S2, putative
Tb927.10.14610:mRNA-p1	Tb927.10.14610	FALSE	355035	357984	341593	459849	443814	460123	517823	493853	498671	18.6171	-0.324437	0.000608218	0.00298625	leucine-rich repeat protein (LRRP), putative
Tb927.10.14650:mRNA-p1	Tb927.10.14650	FALSE	182579	199589	13733.3	277738	9553.05	223811	199828	304221	293548	16.3265	-0.0357062	0.983522	0.986404	hypothetical protein, conserved
Tb927.10.14660:mRNA-p1	Tb927.10.14660	FALSE	160872	160974	151480	111189	120814	111503	104852	105802	108728	17.0441	0.509559	0.000151446	0.00121024	hypothetical protein, conserved
Tb927.10.14680:mRNA-p1	Tb927.10.14680	FALSE	556651	564797	612486	641341	663741	655067	664656	668810	591615	19.237	-0.131494	0.0778835	0.122729	ribosome biogenesis protein, putative
Tb927.10.14690:mRNA-p1	Tb927.10.14690	FALSE	456779	457143	417724	390535	425474	381159	323903	342192	465024	18.6902	0.20049	0.023935	0.046976	syntaxin, putative
Tb927.10.14700:mRNA-p1	Tb927.10.14700	FALSE	1.05835e+06	937738	1.07986e+06	1.14617e+06	1165311	1.40145e+06	1.08345e+06	1.17975e+06	1.2474e+06	20.1076	-0.221616	0.106652	0.160012	hypothetical protein, conserved
Tb927.10.14720:mRNA-p1	Tb927.10.14720	FALSE	66523.8	71490.3	72293.9	71595.1	59659.1	57816	85329.4	42268.5	82632.8	16.0253	0.205703	0.0485453	0.0834095	peroxin 13
Tb927.10.14730:mRNA-p1	Tb927.10.14730	FALSE	443198	545114	443333	430664	586419	447427	945398	545170	681785	18.8788	0.0208141	0.890139	0.91673	chaperone protein DnaJ, putative
Tb927.10.14740:mRNA-p1	Tb927.10.14740	FALSE	1.33516e+06	1.44387e+06	1.39016e+06	1.51763e+06	1309507	1.21217e+06	1.6039e+06	1.19172e+06	1.20934e+06	20.3886	0.0978228	0.262853	0.342466	hypothetical protein, conserved
Tb927.10.14750:mRNA-p1	Tb927.10.14750	FALSE	4.95346e+06	4.94662e+06	4679769	4.1663e+06	4.43594e+06	3.67692e+06	3454150	3.44847e+06	3.58353e+06	22.0948	0.298167	0.00718009	0.0180804	fibrillarin, putative
Tb927.10.14760:mRNA-p1	Tb927.10.14760	FALSE	2641460	2.83774e+06	2.65277e+06	1.96735e+06	1.82064e+06	1.77905e+06	1.89087e+06	1.94479e+06	1.95328e+06	21.1044	0.593823	2.75e-05	0.000508066	clathrin light chain, putative
Tb927.10.14770:mRNA-p1	Tb927.10.14770	FALSE	1.99983e+06	1.22158e+06	1.37796e+06	1.74369e+06	2.35524e+06	2.34931e+06	2.32059e+06	2.21671e+06	2.48158e+06	20.7771	-0.459803	0.0929132	0.142568	Associated kinase of Tb14-3-3
Tb927.10.14780:mRNA-p1	Tb927.10.14780	FALSE	2.5231e+06	2.81887e+06	2.60256e+06	2588172	2449011	2501508	2.56668e+06	2.6208e+06	2564980	21.3064	0.121002	0.0653846	0.10679	Canertinib-binding protein kinase 1
Tb927.10.14790:mRNA-p1	Tb927.10.14790	FALSE	4.09955e+06	4.4847e+06	4.16479e+06	3.63517e+06	3.41614e+06	2.96048e+06	3191189	3.14481e+06	2.90716e+06	21.85	0.399397	0.00195601	0.00684467	metallo-peptidase, Clan MG, Family M24
Tb927.10.14810:mRNA-p1	Tb927.10.14810	FALSE	1.65605e+06	1577876	1.76429e+06	1.18326e+06	1.19445e+06	1.05787e+06	1.13185e+06	1.11385e+06	1.06413e+06	20.4044	0.588078	0.000192469	0.00139322	multiprotein-bridging factor 1, putative
Tb927.10.14820:mRNA-p1;Tb927.10.14830:mRNA-p1;Tb927.10.14840:mRNA-p1	Tb927.10.14820	FALSE	6380909	7.09248e+06	7347803	3.73763e+06	3782810	3.61364e+06	2.90471e+06	2971256	3345901	22.2823	0.94734	6.83e-06	0.00027745	Mitochondrial ADP/ATP carrier protein 5a
Tb927.10.14870:mRNA-p1	Tb927.10.14870	FALSE	540045	476961	466890	631579	697173	612336	528149	541252	577091	19.1157	-0.341693	0.00755852	0.0188648	hypothetical protein, conserved
Tb927.10.14880:mRNA-p1	Tb927.10.14880	TRUE	394475	407267	376548	515714	515999	523908	553042	557036	599348					centrosomal protein of 104 kDa
Tb927.10.1490:mRNA-p1	Tb927.10.1490	FALSE	1613536	1.70778e+06	1.70776e+06	1.42832e+06	1.42604e+06	1.44899e+06	1.52851e+06	1588494	1452569	20.5728	0.27092	0.00165789	0.00602319	Temperature dependent protein affecting M2 dsRNA replication, putative
Tb927.10.14910:mRNA-p1	Tb927.10.14910	FALSE	538873	498687	555563	461267	493438	457698	469831	466227	439524	18.9391	0.219619	0.0208442	0.041951	Sarcalumenin, putative
Tb927.10.14930:mRNA-p1	Tb927.10.14930	FALSE	204599	208004	197264	211410	203827	173598	271009	241842	212485	17.6137	0.10203	0.216924	0.290282	Zinc finger CCCH domain-containing protein 39
Tb927.10.14950:mRNA-p1	Tb927.10.14950	FALSE	578228	478625	539481	521597	571102	570505	484079	508292	525165	19.0568	-0.0157097	0.879019	0.907033	Zinc finger CCCH domain-containing protein 40
Tb927.10.14980:mRNA-p1	Tb927.10.14980	FALSE	1.25309e+06	1.39412e+06	1.31841e+06	1.33047e+06	1.38041e+06	1.3393e+06	1.41166e+06	1.44127e+06	1388564	20.3572	0.0149426	0.793201	0.840004	intraflagellar transport protein 52
Tb927.10.14990:mRNA-p1	Tb927.10.14990	FALSE	1.79872e+06	1.83053e+06	1.93484e+06	1.70905e+06	1.86201e+06	1.74196e+06	1.91515e+06	1923304	1.83541e+06	20.7972	0.113455	0.121873	0.178926	intraflagellar transport protein 80
Tb927.10.1500:mRNA-p1	Tb927.10.1500	FALSE	5.13311e+06	5.56075e+06	5205738	3.59413e+06	3895239	3.75903e+06	2.89057e+06	3.45602e+06	3276847	22.0957	0.54573	0.000103421	0.000985115	methionyl-tRNA synthetase, putative
Tb927.10.15000:mRNA-p1	Tb927.10.15000	FALSE	330884	332094	342977	633344	583250	584424	614235	639858	698359	18.7833	-0.7928	5.01e-06	0.000250879	hypothetical protein, conserved
Tb927.10.15010:mRNA-p1	Tb927.10.15010	FALSE	84565.3	110507	95613.1	98928.6	67658.3	68092.2	59020.2	67243.5	63649.5	16.4023	0.370296	0.0671734	0.109191	lipoic acid synthetase, mitochondrial precursor, putative
Tb927.10.15020:mRNA-p1	Tb927.10.15020	FALSE	37852.6	41240.5	35724	46052	49689.7	56808.7	93796.3	57323.7	66300	15.4336	-0.360426	0.0142632	0.0309692	CMGC/DYRK protein kinase, putative
Tb927.10.15080:mRNA-p1	Tb927.10.15080	FALSE	198462	201687	202510	233803	230354	236713	260193	255315	246541	17.7335	-0.171207	0.0116601	0.026544	WD40 Repeat 1
Tb927.10.1510:mRNA-p1	Tb927.10.1510	FALSE	3.932e+06	4.41413e+06	3888561	3.74374e+06	3.5569e+06	3.22294e+06	3.40944e+06	3.25035e+06	2.95337e+06	21.8569	0.26428	0.0088187	0.0212358	CCR4-NOT transcription complex subunit 1
Tb927.10.15120:mRNA-p1;Tb927.2.5910:mRNA-p1	Tb927.10.15120	FALSE	18580012	21012726	19391844	18051306	16604526	16295671	16949088	16568569	15904205	24.1302	0.257329	0.00491563	0.0134527	40S ribosomal protein S13, putative
Tb927.10.15130:mRNA-p1	Tb927.10.15130	FALSE	206618	204512	197909	229225	221165	213846	236370	229665	221838	17.702	-0.078264	0.144485	0.206432	Vesicle-trafficking protein SEC22, putative
Tb927.10.15150:mRNA-p1	Tb927.10.15150	FALSE	256108	270589	256848	212823	197681	187762	161432	146245	165344	17.8075	0.43724	0.000176186	0.00131784	DNA-directed RNA polymerase III subunit C11, putative
Tb927.10.15160:mRNA-p1	Tb927.10.15160	FALSE	33787	29803.1	48543.6	38764.5	40785.2	49615.1	25311.4	35372.8	52734.3	15.2805	-0.180888	0.424596	0.511094	hypothetical protein, conserved
Tb927.10.15170:mRNA-p1	Tb927.10.15170	FALSE	325414	377336	317749	350616	372062	343290	303539	306301	327372	18.4134	-0.019719	0.80022	0.846315	hypothetical protein, conserved
Tb927.10.15180:mRNA-p1	Tb927.10.15180	FALSE	3.18653e+06	3060508	3.00766e+06	3.23083e+06	3.21377e+06	3.00248e+06	3.32803e+06	3097880	2.86254e+06	21.5797	0.017255	0.751993	0.804005	nucleosome assembly protein, putative
Tb927.10.1520:mRNA-p1	Tb927.10.1520	FALSE	1.14454e+06	1.33377e+06	1.25976e+06	1.92359e+06	1.82271e+06	1653011	664703	1.64766e+06	1.60283e+06	20.5199	-0.483955	0.000586061	0.00290424	ras-related protein Rab21, putative
Tb927.10.15200:mRNA-p1	Tb927.10.15200	FALSE	124726	125800	134718	135041	141661	157073	115015	137738	121755	17.0628	-0.122586	0.202337	0.274053	Predicted coiled-coil domain-containing protein (DUF2360), putative
Tb927.10.15210:mRNA-p1	Tb927.10.15210	FALSE	234583	238093	220251	188431	178928	203037	158350	184319	184656	17.6843	0.328434	0.00402337	0.011674	nuclear cap binding complex subunit CBP30
Tb927.10.15220:mRNA-p1	Tb927.10.15220	TRUE	105750	73976.3	95049.9	103186	65354.8	62653.5	51246.2	53621.9	51756.7					hypothetical protein, conserved
Tb927.10.15230:mRNA-p1	Tb927.10.15230	TRUE	17830	9420.47	23149.4	52786.8	50807.2	54590.1	60254.1	60723.5	57866.4					hypothetical protein, conserved
Tb927.10.15280:mRNA-p1	Tb927.10.15280	FALSE	145810	150419	140836	196510	209046	227231	206178	221083	217178	17.4266	-0.485265	0.000863766	0.00378356	Domain of Unknown Function (DUF1042), putative
Tb927.10.15290:mRNA-p1	Tb927.10.15290	FALSE	686153	693407	1.11544e+06	1.20617e+06	731449	1.52122e+06	1.43462e+06	1073000	1.51743e+06	19.8586	-0.399606	0.269205	0.349507	tubulin binding cofactor c, putative
Tb927.10.1530:mRNA-p1	Tb927.10.1530	TRUE	26509.5	18068.3	19153.8	30255	25503.5	31981.1	34038.9	30059.5	25644.5					hypothetical protein, conserved
Tb927.10.15310:mRNA-p1	Tb927.10.15310	FALSE	381631	443608	376191	514468	607393	513771	531177	562208	536817	18.8382	-0.398074	0.00608966	0.0158855	hypothetical protein, conserved
Tb927.10.15320:mRNA-p1	Tb927.10.15320	TRUE	79232.3	76366.2	94548.6	108807	88533.3	137217	139051	161156	110720					hypothetical protein, conserved
Tb927.10.15330:mRNA-p1	Tb927.10.15330	FALSE	1.31697e+06	1.10748e+06	1.51385e+06	1.71545e+06	1.53453e+06	1.57709e+06	1.14857e+06	1.4233e+06	1.57513e+06	20.4729	-0.257078	0.0896436	0.138037	CYTH domain containing protein, putative
Tb927.10.15350:mRNA-p1	Tb927.10.15350	FALSE	2378992	3125850	2.31363e+06	2702078	2.34605e+06	2358336	2698942	2.88642e+06	2650790	21.2747	0.114126	0.381353	0.46678	histone H3 variant V
Tb927.10.15360:mRNA-p1	Tb927.10.15360	FALSE	967603	1.15566e+06	1.00083e+06	823505	815388	834973	803303	821053	773088	19.8281	0.37896	0.0019691	0.00686748	hypothetical protein, conserved
Tb927.10.1540:mRNA-p1	Tb927.10.1540	FALSE	153002	178438	175910	175430	201495	182906	337657	174791	355789	17.4444	-0.0964121	0.3067	0.389636	zinc finger protein family member, putative
Tb927.10.15410:mRNA-p1	Tb927.10.15410	FALSE	1372373	1.56279e+06	1.45555e+06	601976	579754	646699	492071	567084	535426	19.856	1.30987	2.25e-06	0.000203889	glycosomal malate dehydrogenase
Tb927.10.15420:mRNA-p1	Tb927.10.15420	FALSE	123920	140080	135744	82949.9	71810.1	65077.1	53984.8	71061	64263.9	16.5965	0.91448	5.47e-05	0.00071739	NADH dehydrogenase [ubiquinone] 1 alpha subcomplex assembly factor 5, putative
Tb927.10.15430:mRNA-p1	Tb927.10.15430	FALSE	260617	216080	249124	288462	279405	330720	296216	313089	278742	18.0427	-0.262099	0.0616171	0.101782	Ankyrin repeats (3 copies), putative
Tb927.10.15440:mRNA-p1	Tb927.10.15440	FALSE	337826	419757	360874	468735	445893	407495	486202	485727	475369	18.6332	-0.198411	0.0612932	0.101422	hypothetical protein, conserved
Tb927.10.15460:mRNA-p1	Tb927.10.15460	TRUE	48969.1	55632.6	45938.5	48477.4	50299.9	50490.4	54182.6	42765.6	54596.8					Vacuolar protein sorting associated protein 36, putative
Tb927.10.15490:mRNA-p1	Tb927.10.15490	TRUE	167503	142255	165860	165443	184307	178250	170329	165364	154692					GDP-mannose 4,6 dehydratase
Tb927.10.1550:mRNA-p1	Tb927.10.1550	FALSE	3391399	3.71254e+06	3.3095e+06	2.78949e+06	2.79675e+06	2.64424e+06	2820587	2.75752e+06	2.46066e+06	21.5648	0.38466	0.000436999	0.00237696	proteasome regulatory non-ATP-ase subunit 5
Tb927.10.15500:mRNA-p1	Tb927.10.15500	FALSE	97367.4	66157.4	80026.9	84003.5	95323.9	82960.9	107048	75791.3	106737	16.3606	-0.0754003	0.648649	0.713082	SNARE protein, putative
Tb927.10.15510:mRNA-p1	Tb927.10.15510	TRUE	50493.7	53361.7	44449.9	53408.9	47726.3	37856.4	52604.9	42915.8	35722.4					hypothetical protein, conserved
Tb927.10.15520:mRNA-p1	Tb927.10.15520	FALSE	986332	1.15439e+06	1.0357e+06	1.08282e+06	981884	978416	955961	919545	867395	19.9893	0.106883	0.167284	0.23294	signal recognition particle protein, putative
Tb927.10.15530:mRNA-p1	Tb927.10.15530	FALSE	957257	980051	979011	904137	850204	821136	754404	689436	680694	19.8091	0.226936	0.00307838	0.00953562	ABC transport system ATP-binding protein, putative
Tb927.10.15540:mRNA-p1	Tb927.10.15540	FALSE	2.19757e+06	502794	2.00584e+06	2.44822e+06	2.07022e+06	3.76013e+06	6.77943e+06	3.9125e+06	833600	20.8403	-0.988152	0.161932	0.227093	predicted VPS53-like domain protein
Tb927.10.15570:mRNA-p1	Tb927.10.15570	FALSE	76006	88208.3	85836.8	99535.9	95490.9	105675	94076.6	111674	109153	16.4865	-0.221277	0.0293922	0.0555392	transcription factor IIa, putative
Tb927.10.15580:mRNA-p1	Tb927.10.15580	FALSE	244215	206228	212293	253859	254894	189406	229303	362880	250281	17.7906	-0.0190909	0.89043	0.916833	dynein light chain, putative
Tb927.10.15590:mRNA-p1	Tb927.10.15590	FALSE	1.09093e+06	1.2828e+06	953805	1.27829e+06	1.10494e+06	1.19235e+06	1.02854e+06	971661	1.0728e+06	20.135	-0.0652252	0.582835	0.656391	macrophage infectivity potentiator, precursor, putative
Tb927.10.1560:mRNA-p1	Tb927.10.1560	FALSE	563756	612226	528632	693420	621014	605059	704664	689245	563009	19.2077	-0.12478	0.127102	0.18541	Nucleolar protein 91
Tb927.10.15640:mRNA-p1	Tb927.10.15640	FALSE	501886	492728	493335	386235	389643	356331	382909	387616	374727	18.7309	0.441855	0.000138167	0.00114352	WD domain, G-beta repeat, putative
Tb927.10.15660:mRNA-p1	Tb927.10.15660	FALSE	288831	346146	298157	509835	522242	488200	594724	575125	509943	18.6049	-0.661617	0.000107107	0.00099855	hypothetical protein, conserved
Tb927.10.15700:mRNA-p1	Tb927.10.15700	FALSE	172431	183163	181619	270451	251811	247061	387453	365335	389751	17.717	-0.470941	8.34e-05	0.000901349	hypothetical protein, conserved
Tb927.10.15710:mRNA-p1	Tb927.10.15710	FALSE	444657	898856	455475	628452	627618	575880	628389	627612	626271	19.1742	-0.0598718	0.830942	0.870736	mitochondrial carrier protein
Tb927.10.15720:mRNA-p1	Tb927.10.15720	FALSE	2.62208e+06	3.00517e+06	2577190	2253254	2.15694e+06	2.28824e+06	2115749	2.23747e+06	2191670	21.2434	0.336137	0.00309539	0.00956974	proteasome regulatory non-ATP-ase subunit 9
Tb927.10.15730:mRNA-p1	Tb927.10.15730	FALSE	1.12941e+06	82402704	1.05673e+06	1.46816e+06	1.40502e+06	1.20963e+06	1.36281e+06	1.36435e+06	1.47333e+06	21.2634	1.81344	0.328239	0.411975	SPRY domain/Ankyrin repeats (3 copies), putative
Tb927.10.15740:mRNA-p1	Tb927.10.15740	FALSE	466297	481042	468903	385647	377371	372823	277638	335970	351667	18.698	0.364878	0.000144419	0.00118098	hypothetical protein, conserved
Tb927.10.15760:mRNA-p1	Tb927.10.15760	FALSE	3.90896e+06	4.85603e+06	4664371	4247338	4586000	5014264	4.6231e+06	4793952	4667755	22.1199	-0.000632283	0.995579	0.995995	hypothetical protein, conserved
Tb927.10.15770:mRNA-p1	Tb927.10.15770	TRUE	95203	53901	108050	144218	131321	123937	109185	105902	140144					hypothetical protein, conserved
Tb927.10.1580:mRNA-p1	Tb927.10.1580	FALSE	268154	307248	302441	207206	173597	161501	160247	164608	139737	17.8145	0.74682	0.000259162	0.00167815	MICOS complex subunit MIC10-1
Tb927.10.15800:mRNA-p1	Tb927.10.15800	FALSE	97657.8	115498	102730	98733.5	93073.3	91880.1	102961	93201.6	88145.7	16.613	0.198784	0.0244242	0.0477132	actin related protein 2, putative
Tb927.10.15810:mRNA-p1	Tb927.10.15810	FALSE	68313	66133.3	47225.5	95258.1	97163.1	89017.2	94299.2	89075.3	48310	16.2002	-0.60318	0.00630605	0.0162991	Fcf1, putative
Tb927.10.15830:mRNA-p1	Tb927.10.15830	FALSE	120683	193900	122319	87022	77952.7	89127.7	69982.2	76442.5	75720	16.7501	0.794266	0.00569695	0.0150911	SUMO-interacting motif-containing protein
Tb927.10.15870:mRNA-p1	Tb927.10.15870	TRUE	228151	240284	213564	215931	180792	174423	135843	169121	200105					RNA binding protein, putative
Tb927.10.1590:mRNA-p1;Tb927.9.15210:mRNA-p1	Tb927.10.1590	FALSE	11322326	13082695	12581740	11365260	12208198	11124630	9998372	10155071	10226370	23.5162	0.137205	0.0949915	0.14506	ribosomal protein L36, putative
Tb927.10.15940:mRNA-p1	Tb927.10.15940	FALSE	627814	644450	652123	450467	423358	396187	379529	393092	363920	18.9988	0.64792	2.11e-05	0.00046829	cation transporter, putative
Tb927.10.15960:mRNA-p1	Tb927.10.15960	FALSE	169991	173833	166329	267763	278532	244934	222551	209150	200693	17.6997	-0.584771	5.48e-05	0.00071739	hypothetical protein, conserved
Tb927.10.1600:mRNA-p1	Tb927.10.1600	FALSE	82466	66577.6	88075.6	78774	86225.4	84388.3	74366.9	72310.6	79024.9	16.3098	-0.0352025	0.78808	0.835689	Aminoacyltransferase ATEL1, putative
Tb927.10.16020:mRNA-p1	Tb927.10.16020	FALSE	58852.2	41014.2	59375.2	70349	83973.1	97138.5	79200.9	80765.8	92320.8	16.0176	-0.620575	0.0226914	0.0449513	pre-RNA processing PIH1/Nop17, putative
Tb927.10.16030:mRNA-p1	Tb927.10.16030	FALSE	45075.5	45074.7	38343.5	33986.5	37449	38306.9	37564.3	40456.6	48145	15.2782	0.271947	0.0276931	0.0529129	mitogen activated protein kinase 4, putative
Tb927.10.16040:mRNA-p1	Tb927.10.16040	FALSE	95376.2	87123.8	93344.1	64931.7	63104.5	58373.1	59828.6	69603.9	27207.1	16.2132	0.612325	8.5e-05	0.000907311	oxidoreductase-protein, putative
Tb927.10.16100:mRNA-p1	Tb927.10.16100	FALSE	4199812	4588212	4.1871e+06	6544073	6.12889e+06	6006782	6.90313e+06	6.17815e+06	6711484	22.3146	-0.479503	0.000106293	0.000994834	FK506-binding protein (FKBP)-type peptidyl-prolyl isomerase, putative
Tb927.10.16120:mRNA-p1	Tb927.10.16120	FALSE	11473761	12976274	11398138	11442773	9761530	8624339	10614878	10096381	9271640	23.3803	0.318867	0.0204753	0.04133	inosine-5'-monophosphate dehydrogenase
Tb927.10.16180:mRNA-p1	Tb927.10.16180	FALSE	4.17247e+06	4.07685e+06	3.83059e+06	4118698	3.88423e+06	3166175	3.56555e+06	3.19239e+06	2.31162e+06	21.8883	0.167686	0.134339	0.194252	hypothetical protein, conserved
Tb927.10.1620:mRNA-p1	Tb927.10.1620	FALSE	309794	336630	324123	405219	394893	394874	443883	432456	398536	18.4617	-0.254283	0.00175075	0.00628584	phosphoserine/threonine/tyrosine-binding protein, putative
Tb927.10.1630:mRNA-p1	Tb927.10.1630	FALSE	790547	780246	823719	995878	978429	912851	946254	960165	931790	19.7492	-0.222731	0.00589177	0.0154703	atp-binding cassette sub-family e member 1
Tb927.10.1660:mRNA-p1	Tb927.10.1660	FALSE	180134	183557	172699	161900	135015	131909	150614	132829	136152	17.2918	0.375166	0.00323707	0.00989921	hypothetical protein, conserved
Tb927.10.1680:mRNA-p1	Tb927.10.1680	FALSE	57889.7	31436.7	48622.2	63032.2	69911	61063.8	75558	69457.2	78974	15.7196	-0.488288	0.0827297	0.129176	histone deacetylase 1
Tb927.10.1690:mRNA-p1	Tb927.10.1690	FALSE	415633	398335	448154	254028	253113	243758	259860	274098	252808	18.3155	0.794254	1.9e-05	0.000456028	cytosolic Fe-S cluster assembly factor NBP35, putative
Tb927.10.170:mRNA-p1	Tb927.10.170	FALSE	3.14884e+06	3.13146e+06	2999058	2.58048e+06	2611417	2.38096e+06	2.31577e+06	2.37108e+06	2455210	21.4219	0.340614	0.000657417	0.00315621	pseudouridine synthase, Cbf5p
Tb927.10.1720:mRNA-p1	Tb927.10.1720	FALSE	3.68761e+06	5203600	3603519	2419314	2211465	1.86694e+06	1.82494e+06	1.67931e+06	1.85392e+06	21.5122	0.977007	0.000861886	0.00378356	ATP-dependent DEAD/H RNA helicase, putative
Tb927.10.1730:mRNA-p1	Tb927.10.1730	FALSE	443604	464524	475481	377914	394027	374579	363567	359492	364340	18.6876	0.317493	0.000970491	0.00411921	Polyadenylation mediator complex protein PAMC3, putative
Tb927.10.1740:mRNA-p1	Tb927.10.1740	FALSE	277179	262060	271928	232078	230369	229042	189498	200156	209413	17.938	0.276489	0.00192674	0.0067727	hypothetical protein, conserved
Tb927.10.180:mRNA-p1	Tb927.10.180	FALSE	838840	948718	856304	809426	704107	600399	662131	628579	589302	19.5901	0.377858	0.0112348	0.0257278	ATP synthase F1 subunit gamma protein, putative
Tb927.10.1810:mRNA-p1	Tb927.10.1810	FALSE	405214	331689	290646	362758	281662	337093	361607	255238	234983	18.3506	0.107118	0.507726	0.588682	RING-H2 zinc finger, putative
Tb927.10.1830:mRNA-p1	Tb927.10.1830	FALSE	855785	1.02729e+06	944355	691496	688464	659822	688369	625642	657180	19.617	0.513956	0.000315392	0.00190348	syntaxin, putative
Tb927.10.1840:mRNA-p1	Tb927.10.1840	FALSE	96086.2	100577	89973.4	63143.6	69247.8	79070.6	63731.4	62530.8	68341.5	16.3293	0.490065	0.00369936	0.0109563	hypothetical protein, conserved
Tb927.10.1860:mRNA-p1	Tb927.10.1860	FALSE	260381	239660	242955	257933	253547	305045	281351	301073	288329	17.9917	-0.0854264	0.425477	0.511384	hypothetical protein, conserved
Tb927.10.1870.1:mRNA-p1;Tb927.10.1870.2:mRNA-p1	Tb927.10.1870	FALSE	109237	107742	106575	92877.8	96738.4	93127.6	85540.4	84559.1	84829.3	16.6299	0.241251	0.00290655	0.0091561	LSU ribosomal protein, mitochondrial, putative
Tb927.10.1890:mRNA-p1	Tb927.10.1890	FALSE	680645	800600	625814	1132556	1.10496e+06	794452	1.18371e+06	1.25486e+06	1.17094e+06	19.6801	-0.467995	0.0217961	0.0434653	cysteine peptidase, Clan CA, family C2, putative
Tb927.10.190:mRNA-p1	Tb927.10.190	FALSE	792437	706024	921675	1.03954e+06	959068	948596	750997	792292	823319	19.7675	-0.245112	0.0676798	0.10994	40S ribosomal protein S6, putative
Tb927.10.1900:mRNA-p1	Tb927.10.1900	FALSE	247800	207621	244472	232944	364829	320625	267330	292340	338837	18.0218	-0.325202	0.13844	0.199041	DNA topoisomerase IA, putative
Tb927.10.1910:mRNA-p1	Tb927.10.1910	TRUE	58148.9	Filtered	45821	57156.1	79535.5	70710.4	Filtered	42258	74327.4					STE/STE11 serine/threonine-protein kinase, putative
Tb927.10.1950:mRNA-p1	Tb927.10.1950	FALSE	69466.1	42541.7	61716.3	40459.1	56864.6	44502.1	47042.5	38044.9	59263.8	15.6611	0.324222	0.204383	0.276433	leucine-rich repeat protein (LRRP), putative
Tb927.10.1960:mRNA-p1	Tb927.10.1960	FALSE	255358	220156	256103	293774	291494	285941	283054	295645	219603	18.0285	-0.208809	0.0425155	0.0748566	hypothetical protein, conserved
Tb927.10.1970:mRNA-p1	Tb927.10.1970	FALSE	553396	422570	460827	814813	799983	825785	892435	873670	868862	19.2556	-0.726929	0.000712659	0.00330979	CHAT domain containing protein, putative
Tb927.10.1980:mRNA-p1	Tb927.10.1980	FALSE	287455	328112	284997	406455	397726	360080	424038	392965	386057	18.3869	-0.325009	0.00339711	0.0102857	hypothetical protein, conserved
Tb927.10.1990:mRNA-p1	Tb927.10.1990	FALSE	1.16736e+06	1.15953e+06	1.14072e+06	3.36134e+06	1.09247e+06	909644	841643	3.51766e+06	849189	20.3347	-0.324525	0.519457	0.599817	major vault protein, putative
Tb927.10.200:mRNA-p1	Tb927.10.200	FALSE	3902022	3696337	5547305	4705530	4290509	4.08511e+06	4308757	2.8617e+06	2911675	22.0549	0.0319714	0.853082	0.887916	vacuolar ATP synthase, putative
Tb927.10.2000.1:mRNA-p1;Tb927.10.2000.2:mRNA-p1	Tb927.10.2000	FALSE	110465	85688.8	100002	94152.9	96788.5	98340.5	87892.9	96342.4	101829	16.5787	0.0728817	0.532512	0.611795	actin-like protein, putative
Tb927.10.2010:mRNA-p1	Tb927.10.2010	FALSE	64374068	63336372	59053536	49278896	54755628	51135792	43307576	48699224	58648500	25.7654	0.314306	0.00379369	0.0111598	hexokinase
Tb927.10.2020:mRNA-p1	Tb927.10.2020	FALSE	3910361	3.87324e+06	4.08907e+06	3.1096e+06	3.19713e+06	5.26627e+06	2.24543e+06	3.5435e+06	4757967	21.884	0.127338	0.586325	0.659153	hexokinase
Tb927.10.2030:mRNA-p1	Tb927.10.2030	FALSE	21213.1	23011.1	21962.5	12394.1	16086.6	19022.5	21119	21165.4	20261.7	14.1873	0.546263	0.0179384	0.0371161	Pentatricopeptide repeat protein (PPR), putative
Tb927.10.2040:mRNA-p1	Tb927.10.2040	FALSE	330319	333174	285544	388028	323341	341100	368567	335653	309584	18.3505	-0.101957	0.298868	0.381202	STE group serine/threonine-protein kinase, putative
Tb927.10.2050:mRNA-p1	Tb927.10.2050	TRUE	24536.7	16049.9	18547.3	14693	20665.4	22673.8	14491.3	19720.9	23390					hypothetical protein, conserved
Tb927.10.2060:mRNA-p1	Tb927.10.2060	FALSE	84080.4	70921.5	85096.3	110085	122048	102508	82941.3	80794.8	83243.7	16.5321	-0.4336	0.00660991	0.0169383	hypothetical protein, conserved
Tb927.10.2080:mRNA-p1	Tb927.10.2080	FALSE	339616	287870	341767	257253	224982	185738	239124	255855	251970	18.033	0.59192	0.00422798	0.012067	hypothetical protein, conserved
Tb927.10.210:mRNA-p1	Tb927.10.210	FALSE	1.44861e+06	1.31125e+06	1.40811e+06	1.03362e+06	1163486	1.03882e+06	1.00921e+06	1.12947e+06	1.0492e+06	20.2303	0.412648	0.00198893	0.00693162	GPI transamidase component GAA1
Tb927.10.2120:mRNA-p1	Tb927.10.2120	TRUE	3607.99	6806.3	5188.17	2828.27	6898.11	4077.95	5827.9	3959.28	4084.91					U1 small nuclear ribonucleoprotein C, putative
Tb927.10.2130:mRNA-p1	Tb927.10.2130	FALSE	399162	457877	430816	351415	335124	341356	406643	395919	353042	18.5563	0.369851	0.000778725	0.0035408	Vps51/Vps67, putative
Tb927.10.2190:mRNA-p1	Tb927.10.2190	FALSE	1487639	1.50618e+06	1.56714e+06	2.91327e+06	2.69383e+06	2.68099e+06	3.1623e+06	3.09811e+06	3021648	20.9747	-0.814441	4.79e-06	0.000243967	Protein of unknown function (DUF667), putative
Tb927.10.220:mRNA-p1;Tb927.10.6370:mRNA-p1	Tb927.10.220	FALSE	1.40558e+06	1.42646e+06	1.30433e+06	1.79453e+06	1.65285e+06	1.38152e+06	1.58605e+06	1.34562e+06	1677582	20.5105	-0.169402	0.120198	0.176792	60S ribosomal proteins L37, putative
Tb927.10.2200:mRNA-p1	Tb927.10.2200	FALSE	162302	178620	185560	233938	243321	261273	268207	266457	267317	17.6719	-0.442463	0.00158907	0.0058511	hypothetical protein, conserved
Tb927.10.2230:mRNA-p1	Tb927.10.2230	FALSE	39904.2	57953.1	53726.8	43166.9	27031	37712.7	37702.1	26493.4	28771.8	15.3658	0.545722	0.0414659	0.0735942	NADPH:adrenodoxin oxidoreductase, mitochondrial, putative
Tb927.10.2240:mRNA-p1	Tb927.10.2240	FALSE	1.71878e+06	1.76616e+06	1.72211e+06	1.70018e+06	1.69004e+06	1.82447e+06	1.64853e+06	1.77798e+06	1.698e+06	20.7363	0.0452162	0.47438	0.55771	RNA binding protein
Tb927.10.2250:mRNA-p1	Tb927.10.2250	FALSE	63098.6	86724.2	63756.9	122568	132449	123394	121313	128733	137813	16.5321	-0.793922	0.000792797	0.00359081	ubiquitin-conjugating enzyme variant Kua homologue, putative
Tb927.10.2260:mRNA-p1	Tb927.10.2260	FALSE	203388	228562	202981	210079	195419	198372	223492	223058	198625	17.6623	0.117381	0.0938665	0.143663	Ubiquitin family, putative
Tb927.10.2270:mRNA-p1	Tb927.10.2270	FALSE	898131	822323	875305	905415	919160	803023	933159	947478	947271	19.7384	0.0305905	0.682508	0.744159	vacuolar protein sorting-associated protein 35, putative
Tb927.10.2290:mRNA-p1	Tb927.10.2290	FALSE	476227	488250	449800	601409	644762	645799	630467	548451	589310	19.0644	-0.373318	0.00111979	0.00458242	chaperone protein DnaJ, putative
Tb927.10.230:mRNA-p1	Tb927.10.230	FALSE	2.75251e+06	3143145	2.89436e+06	2.26833e+06	2.07356e+06	2.24806e+06	2.11046e+06	2256003	2126246	21.2816	0.461158	0.000455041	0.00245006	proteasome subunit alpha type-5, putative
Tb927.10.2300:mRNA-p1	Tb927.10.2300	FALSE	130639	62187.7	124524	108615	83140.4	84378.5	102307	105495	99314.5	16.5557	0.182869	0.578509	0.6529	hypothetical protein, conserved
Tb927.10.2310:mRNA-p1	Tb927.10.2310	FALSE	84094.7	97122.1	79433.3	73864.7	73641.1	78748.1	70394	50627.5	50571.4	16.3104	0.246202	0.027272	0.0522542	hypothetical protein, conserved
Tb927.10.2320:mRNA-p1	Tb927.10.2320	FALSE	492404	462970	483530	513669	477770	471014	491806	475629	474076	18.8912	0.0237102	0.687486	0.749075	Nucleoporin NUP41
Tb927.10.2350:mRNA-p1	Tb927.10.2350	FALSE	818949	851516	891655	572364	529076	576247	382506	361377	464151	19.4062	0.657629	5.01e-05	0.000684857	pyruvate dehydrogenase complex E3 binding protein, putative
Tb927.10.2370:mRNA-p1	Tb927.10.2370	FALSE	3.0734e+06	2.95921e+06	3.20086e+06	3.26261e+06	3522924	3.20283e+06	2.93124e+06	2.60495e+06	2.66533e+06	21.6178	-0.0663172	0.347196	0.432258	Lupus La protein homolog, putative
Tb927.10.2380:mRNA-p1	Tb927.10.2380	FALSE	1.42393e+06	1.37935e+06	1.49115e+06	1.36994e+06	1.32695e+06	1.39017e+06	701223	1.20551e+06	1274178	20.4215	0.1175	0.0975359	0.148284	Tetratricopeptide repeat, putative
Tb927.10.240:mRNA-p1	Tb927.10.240	FALSE	2.05784e+06	2.37978e+06	1.98786e+06	1803694	1.8041e+06	1.72641e+06	1.63879e+06	1610032	1.53418e+06	20.9024	0.310952	0.00477893	0.0131161	peroxin 14, putative
Tb927.10.2410:mRNA-p1	Tb927.10.2410	FALSE	841952	1.03369e+06	889552	288643	271269	241454	161666	110362	213048	18.9245	1.83182	1.05e-06	0.000136138	MSP-C, putative
Tb927.10.2440:mRNA-p1	Tb927.10.2440	FALSE	5.22461e+06	6467891	5.55763e+06	3.85015e+06	3.62474e+06	4211739	4568098	3.94318e+06	3.36615e+06	22.1786	0.60519	0.000923431	0.00397224	Metacaspase-4
Tb927.10.2460.1:mRNA-p1;Tb927.10.2460.2:mRNA-p1	Tb927.10.2460	FALSE	25538.1	15502.4	24105.5	31702.4	31079.8	32196.5	34883.6	36702.4	35942.9	14.67	-0.531093	0.0400977	0.0715367	DnaJ domain containing protein, putative
Tb927.10.2470:mRNA-p1	Tb927.10.2470	FALSE	2.00625e+06	2.3034e+06	2.08467e+06	1893261	1670063	1.61741e+06	1749505	1.73063e+06	1.52973e+06	20.8773	0.351106	0.00295488	0.00925126	Cleft lip and palate transmembrane protein 1 (CLPTM1), putative
Tb927.10.2480:mRNA-p1	Tb927.10.2480	FALSE	69099.4	67227.6	71310.1	79089.8	85485.8	75179.4	88962.8	85477.5	83854.3	16.1899	-0.159329	0.0509263	0.0865386	hypothetical protein, conserved
Tb927.10.2490:mRNA-p1	Tb927.10.2490	FALSE	705455	796297	659501	851268	832377	739415	882815	687693	846755	19.546	-0.120103	0.189576	0.258891	glucose-6-phosphate 1-dehydrogenase
Tb927.10.2510:mRNA-p1	Tb927.10.2510	FALSE	281198	306772	286959	245221	234829	224008	245523	246470	226586	18.0047	0.360015	0.000395873	0.00222395	hypothetical protein, conserved
Tb927.10.2520:mRNA-p1	Tb927.10.2520	FALSE	134715	123475	143741	170829	198034	209057	219546	215247	203708	17.2982	-0.474965	0.00581092	0.0152916	PrimPol-like protein 2
Tb927.10.2530:mRNA-p1	Tb927.10.2530	FALSE	4.79781e+06	5.09592e+06	4.74604e+06	4.21013e+06	4.2205e+06	4.01004e+06	4.04596e+06	3.89476e+06	3.90168e+06	22.1091	0.281078	0.00100995	0.00421644	adenylate kinase, putative
Tb927.10.2550:mRNA-p1	Tb927.10.2550	FALSE	25497.3	20372.5	24144.7	24207.1	27729.3	83126.2	30447	21075.7	29118.5	14.8715	-0.671258	0.217677	0.290884	malate dehydrogenase-related
Tb927.10.2560:mRNA-p1	Tb927.10.2560	FALSE	2470395	2.90694e+06	2617189	785123	970539	1095134	749706	785799	838553	20.6021	1.54433	4.26e-05	0.00063238	mitochondrial malate dehydrogenase
Tb927.10.2570:mRNA-p1	Tb927.10.2570	FALSE	428966	453118	448303	396412	410614	426453	378706	482277	473171	18.712	0.155914	0.0392282	0.070326	lysosomal alpha-mannosidase precursor, putative
Tb927.10.260:mRNA-p1	Tb927.10.260	FALSE	359627	481698	363446	316336	282374	262087	289432	247684	281678	18.3725	0.522318	0.00559728	0.0148854	BolA-like protein, putative
Tb927.10.2610:mRNA-p1	Tb927.10.2610	FALSE	435221	405636	448122	430787	405968	369462	298760	316149	346192	18.6715	0.143916	0.0951853	0.14531	Domain of unknown function (DUF1935), putative
Tb927.10.2620:mRNA-p1	Tb927.10.2620	FALSE	791332	872402	804309	624832	560809	560571	689414	611635	604744	19.4074	0.54628	9.41e-05	0.000945746	CS domain containing protein, putative
Tb927.10.2630:mRNA-p1	Tb927.10.2630	TRUE	178848	168089	169549	120084	134752	111458	143011	120649	132624					Regulator of Vps4 activity in the MVB pathway, putative
Tb927.10.2640:mRNA-p1	Tb927.10.2640	FALSE	3.15615e+06	3186944	3.14404e+06	3.43424e+06	3.44024e+06	3163886	3.59356e+06	3.36808e+06	3.50491e+06	21.6414	-0.0338486	0.506636	0.588164	intraflagellar transport protein 81
Tb927.10.2650:mRNA-p1	Tb927.10.2650	FALSE	864929	816422	840229	930796	939600	896705	849944	897032	760337	19.7562	-0.0875918	0.147021	0.209618	hypothetical protein, conserved
Tb927.10.2660:mRNA-p1	Tb927.10.2660	FALSE	157796	175574	189400	225663	198259	204652	216759	200679	194647	17.5493	-0.221155	0.037831	0.0681784	hypothetical protein, conserved
Tb927.10.2670:mRNA-p1	Tb927.10.2670	TRUE	106305	137532	122691	281257	165970	208766	226470	227739	162784					hypothetical protein, conserved
Tb927.10.2690:mRNA-p1	Tb927.10.2690	FALSE	45978.4	38706.9	76734.9	56176.6	46684.3	51519.1	62459.1	44939.6	46952.5	15.6583	0.0517021	0.848899	0.885294	Trafficking protein Mon1, putative
Tb927.10.270:mRNA-p1;Tb927.9.15420:mRNA-p1	Tb927.10.270	FALSE	8748436	8945748	8728525	8972271	7949050	8469857	7.23358e+06	7357047	7.02435e+06	23.0493	0.105687	0.109189	0.163052	60S ribosomal protein L32
Tb927.10.2700:mRNA-p1	Tb927.10.2700	FALSE	557438	569012	631379	692977	679799	702920	634041	778129	729906	19.2878	-0.19527	0.0287369	0.0545807	predicted WD40 repeat protein
Tb927.10.2720:mRNA-p1	Tb927.10.2720	FALSE	247805	372402	316745	408296	340900	302011	186419	198091	290239	18.3288	-0.128164	0.467382	0.5507	hypothetical protein, conserved
Tb927.10.2730:mRNA-p1	Tb927.10.2730	FALSE	2387094	2.25389e+06	2.44669e+06	2.29982e+06	2.30198e+06	2.31762e+06	2194972	2367775	2.28552e+06	21.1628	0.0803834	0.223617	0.297246	START domain containing protein, putative
Tb927.10.2750:mRNA-p1	Tb927.10.2750	FALSE	85214	71841.3	71618.1	83164.8	80669.9	85022.5	80739.9	82345.1	86030	16.285	-0.079976	0.408875	0.49453	deoxyhypusine synthase
Tb927.10.2760:mRNA-p1	Tb927.10.2760	FALSE	380430	322609	299881	228233	233274	264006	231464	242696	265019	18.1208	0.509464	0.00520654	0.0140246	ATPase family associated with various cellular activities (AAA), putative
Tb927.10.2780:mRNA-p1	Tb927.10.2780	FALSE	300373	285115	330515	287332	259597	270308	275303	263134	262187	18.1444	0.209702	0.0358365	0.0650486	DNA-directed RNA polymerase III subunit C1
Tb927.10.2790:mRNA-p1	Tb927.10.2790	FALSE	244917	219253	215859	236604	217256	228524	231848	244569	247749	17.7998	0.0401507	0.602664	0.674082	Conserved oligomeric complex COG6, putative
Tb927.10.2810:mRNA-p1	Tb927.10.2810	FALSE	1597684	1.7415e+06	1.61696e+06	2.09261e+06	2.06071e+06	1.89575e+06	2.03065e+06	2.00938e+06	2158873	20.807	-0.240639	0.00417795	0.0120028	hypothetical protein, conserved
Tb927.10.2840:mRNA-p1;Tb927.3.1370:mRNA-p1	Tb927.10.2840	FALSE	19944272	21467894	19816504	20073014	19199830	17815964	17601472	17597890	16620451	24.2395	0.148342	0.0350829	0.0639715	40S ribosomal protein S25, putative
Tb927.10.2860:mRNA-p1	Tb927.10.2860	FALSE	172100	183647	170986	173467	217905	165434	188876	177721	179936	17.4647	-0.0236202	0.836633	0.875551	POC1 centriolar protein homolog
Tb927.10.2880:mRNA-p1	Tb927.10.2880	FALSE	694256	589920	685378	1.20763e+06	1.09079e+06	1.15813e+06	1081021	1.15803e+06	1.37498e+06	19.7363	-0.767518	0.000147274	0.0011955	Voltage-dependent calcium channel subunit, putative
Tb927.10.290:mRNA-p1	Tb927.10.290	FALSE	4193623	4395852	3.95417e+06	3.53484e+06	3393399	2993929	3.10663e+06	3.21066e+06	3149938	21.8326	0.386996	0.00145811	0.0055291	proteasome alpha 2 subunit, putative
Tb927.10.2900:mRNA-p1	Tb927.10.2900	FALSE	2.4149e+06	2.14081e+06	2.04664e+06	2.07758e+06	2.36653e+06	1.95763e+06	1.87451e+06	2.04102e+06	2.1358e+06	21.0519	0.0920947	0.389396	0.475048	importin beta-1 subunit, putative
Tb927.10.2910:mRNA-p1	Tb927.10.2910	FALSE	6272.44	4406.5	6965.11	5668.44	8626.54	10255.6	5294.66	4501.47	7048.88	12.7342	-0.413858	0.197938	0.269074	splicing factor PTSR1 interacting protein
Tb927.10.2930:mRNA-p1	Tb927.10.2930	FALSE	58009.9	53662.4	59791.7	74415.8	66547.5	78876.8	47609.9	39827.1	76573.2	15.988	-0.309916	0.0147221	0.0318502	hypothetical protein, conserved
Tb927.10.2940:mRNA-p1	Tb927.10.2940	FALSE	647922	705275	638901	742941	646815	587293	671588	652825	638771	19.34	0.0628692	0.481532	0.56473	Soluble NSF attachment protein, SNAP, putative
Tb927.10.2950:mRNA-p1	Tb927.10.2950	FALSE	167182	1.9905e+06	455642	683061	509321	1.29629e+06	326321	334780	337157	19.2952	-0.477609	0.618721	0.688234	hypothetical protein, conserved
Tb927.10.2970:mRNA-p1	Tb927.10.2970	FALSE	24117.6	26666.8	15413.9	12612.3	2018.11	7304.74	5814.89	4754.21	9455.9	13.4434	1.95875	0.0271324	0.0520281	Inhibitor of F1-ATPase
Tb927.10.2980:mRNA-p1;Tb927.10.3030:mRNA-p1	Tb927.10.2980	FALSE	3.61915e+06	3.99535e+06	3.58995e+06	3.08702e+06	2.8135e+06	2.66434e+06	2.8667e+06	2.80639e+06	2.78953e+06	21.6452	0.435089	0.000541538	0.00275191	proteasome regulatory non-ATPase subunit 11
Tb927.10.2990:mRNA-p1	Tb927.10.2990	FALSE	1.01203e+06	1.06701e+06	1.02664e+06	747590	695715	709261	704735	772361	702379	19.7252	0.575723	1.98e-05	0.000464503	nuclear cap binding complex subunit CBP110
Tb927.10.300:mRNA-p1	Tb927.10.300	FALSE	118032	102031	125576	124998	140669	132850	145297	88931.8	137168	16.9217	-0.162519	0.171712	0.237884	mitochondrial calcium uniporter
Tb927.10.3000:mRNA-p1	Tb927.10.3000	FALSE	54233	35727.6	45497.3	58538.5	68834.1	65927.3	54984.7	58461.1	69371.5	15.7156	-0.483902	0.0316887	0.0590176	Orofaciodigital syndrome 1-like protein, putative
Tb927.10.3010:mRNA-p1	Tb927.10.3010	FALSE	306231	348408	309081	332341	337838	307326	351873	315717	338482	18.3103	0.0247676	0.70839	0.767489	hook complex protein, conserved
Tb927.10.3020:mRNA-p1	Tb927.10.3020	FALSE	7961.36	42721.8	61570.5	52941	8382.43	36544.6	80148.9	55395.9	72452.2	14.6976	0.169502	0.870792	0.900094	hypothetical protein, conserved
Tb927.10.3040:mRNA-p1	Tb927.10.3040	FALSE	132836	113017	146337	151822	172464	179611	170064	167954	201054	17.1798	-0.319465	0.0494688	0.0846321	succinate dehydrogenase subunit
Tb927.10.3070:mRNA-p1	Tb927.10.3070	FALSE	128524	153631	121761	138753	142862	135905	63602.3	81734.8	180411	17.0675	-0.00816239	0.928457	0.945959	hypothetical protein, conserved
Tb927.10.3080:mRNA-p1	Tb927.10.3080	FALSE	573998	527613	587994	734151	724205	746066	770817	764363	727897	19.303	-0.338586	0.00253229	0.00827744	methionine biosynthetic protein, putative
Tb927.10.3090:mRNA-p1	Tb927.10.3090	FALSE	200192	228083	199028	220770	202477	207595	231707	217710	211826	17.6846	0.0365089	0.592684	0.665295	hypothetical protein, conserved
Tb927.10.310:mRNA-p1	Tb927.10.310	FALSE	613570	607619	574485	559140	547059	481550	523880	547272	510790	19.1091	0.226587	0.0130455	0.028982	pumillio/PUF RNA binding protein 3
Tb927.10.3100:mRNA-p1	Tb927.10.3100	FALSE	332008	334079	303504	206032	226262	215723	206752	214009	218955	18.0188	0.627589	9.85e-05	0.000962339	glycerol-3-phosphate acyltransferase, putative
Tb927.10.3110:mRNA-p1	Tb927.10.3110	FALSE	116198	118787	111480	90153.2	152733	146904	101929	119404	131866	16.8913	-0.084967	0.71031	0.768687	DNA primase large subunit, putative
Tb927.10.3130:mRNA-p1	Tb927.10.3130	FALSE	244508	291877	257206	79211.2	115929	106173	123645	104262	93109.2	17.3119	1.45814	0.000114397	0.00103237	myotubularin-associated protein, putative
Tb927.10.3150:mRNA-p1	Tb927.10.3150	FALSE	1352227	1.4004e+06	1.31009e+06	1.39331e+06	1.26722e+06	1.21378e+06	1.12204e+06	1.19399e+06	1.20153e+06	20.342	0.116951	0.0865793	0.134181	N-acetyltransferase, putative
Tb927.10.3160:mRNA-p1	Tb927.10.3160	FALSE	58709.2	60858.7	57671.8	111562	104074	120450	133782	141878	129871	16.3191	-0.874353	2.3e-05	0.000479127	hypothetical protein, conserved
Tb927.10.3170:mRNA-p1	Tb927.10.3170	FALSE	714358	1282501	808819	829900	680223	652694	793233	1.12067e+06	986038	19.6281	0.382564	0.131948	0.191142	GCN20-type ATP-binding cassette protein, putative
Tb927.10.3200:mRNA-p1	Tb927.10.3200	FALSE	2.78261e+06	2.80948e+06	2854413	2.84669e+06	2.65219e+06	2.67725e+06	2.91835e+06	2.97009e+06	2.83184e+06	21.4097	0.094135	0.0948937	0.14505	U2 splicing auxiliary factor, putative
Tb927.10.3210:mRNA-p1	Tb927.10.3210	FALSE	15752783	18365922	16745905	6.77356e+06	7237609	7.52734e+06	6.18317e+06	6224314	6.80562e+06	23.4018	1.28478	3.87e-06	0.000225211	delta-1-pyrroline-5-carboxylate dehydrogenase, putative
Tb927.10.3230:mRNA-p1	Tb927.10.3230	FALSE	433906	458089	426671	574383	582316	535042	611138	573950	571581	18.9332	-0.312547	0.000857949	0.00378268	CMGC/MAPK protein kinase, putative
Tb927.10.3260:mRNA-p1	Tb927.10.3260	FALSE	3.68956e+06	4283857	3.57768e+06	3026694	3.11217e+06	2.98944e+06	2.66389e+06	3.10999e+06	3.10404e+06	21.713	0.381846	0.00199362	0.0069429	Long-chain-fatty-acid--CoA ligase 5 (EC 6.2.1.3) (Long-chain acyl-CoA synthetase 5) (LACS 5), putative
Tb927.10.3280:mRNA-p1	Tb927.10.3280	FALSE	3.83627e+06	3715361	2.73117e+06	2.89559e+06	3.00826e+06	2728498	3.51808e+06	2561293	2746171	21.5825	0.283841	0.0825155	0.128891	60S ribosomal proteins L38, putative
Tb927.10.330:mRNA-p1	Tb927.10.330	FALSE	491951	548652	451245	379226	406458	366613	400771	381167	361438	18.7431	0.415863	0.00217021	0.00741498	hypothetical protein, conserved
Tb927.10.3300:mRNA-p1	Tb927.10.3300	TRUE	17074.5	11164.2	14280.5	4299.57	5518.04	10529.3	Filtered	6357.03	5492.58					Domain of unknown function (DUF4206), putative
Tb927.10.3310:mRNA-p1	Tb927.10.3310	FALSE	129206	69700.5	163607	214297	212533	198802	204540	183428	206629	17.2412	-0.826599	0.0395369	0.0707735	Component of motile flagella 76b
Tb927.10.3330:mRNA-p1	Tb927.10.3330	FALSE	586297	664258	633947	484889	467225	470751	467749	473232	451706	19.0657	0.45023	0.000203767	0.00144446	DDRGK domain containing protein, putative
Tb927.10.3350:mRNA-p1	Tb927.10.3350	FALSE	327724	379621	359942	275605	366146	390069	410978	354712	421716	18.4155	0.108582	0.503159	0.585503	major facilitator superfamily, putative
Tb927.10.3370:mRNA-p1;Tb927.10.3380:mRNA-p1	Tb927.10.3370	FALSE	2.70524e+06	2010753	2.33713e+06	2.62275e+06	2362464	3.88137e+06	3444483	4402087	2551267	21.3162	-0.260004	0.290697	0.372665	60S acidic ribosomal protein P2, putative
Tb927.10.3390:mRNA-p1	Tb927.10.3390	FALSE	304433	345110	292932	254412	249763	250656	264080	281871	286294	18.1078	0.363334	0.00157611	0.00582773	predicted TLD domain protein
Tb927.10.340:mRNA-p1	Tb927.10.340	FALSE	61887.7	67441.5	58917.2	79101.3	80312.2	67494.8	93956.4	85635.7	86591.8	16.0774	-0.220809	0.0323722	0.0600107	mitochondrial structure specific endonuclease I (SSE-1), putative
Tb927.10.3430:mRNA-p1	Tb927.10.3430	FALSE	256253	134128	359345	198992	178766	200872	210427	360847	194107	17.6955	0.309727	0.419995	0.506319	hypothetical protein, conserved
Tb927.10.3470:mRNA-p1	Tb927.10.3470	FALSE	143569	108117	142585	99176.9	100198	98803.4	92517.6	96771.5	104047	16.8049	0.437429	0.0147695	0.0319035	Ankyrin repeats (3 copies), putative
Tb927.10.3500:mRNA-p1	Tb927.10.3500	FALSE	1.34104e+06	1.44743e+06	1.29744e+06	1192809	1.19662e+06	1.12224e+06	1.19176e+06	1.16164e+06	1085869	20.2756	0.264169	0.00280162	0.00893832	splicing factor u2af 65 kda subunit
Tb927.10.3510:mRNA-p1	Tb927.10.3510	FALSE	80408.7	62538.3	72577.2	65135.3	65866	60782.3	51142.5	56498.3	52488.7	16.0527	0.208225	0.100378	0.151739	tRNA pseudouridine synthase D (TruD), putative
Tb927.10.3520:mRNA-p1	Tb927.10.3520	FALSE	2.20251e+06	2.25045e+06	2.24984e+06	1.92547e+06	1.81202e+06	1.86023e+06	1.95605e+06	1.8199e+06	1.8798e+06	20.9698	0.306861	0.000599827	0.00295498	protease regulatory ATPase subunit 4
Tb927.10.3540:mRNA-p1	Tb927.10.3540	FALSE	304807	275600	298852	377667	344659	345267	307159	291822	325972	18.3083	-0.233467	0.0137815	0.0302109	DNA-directed RNA polymerase I subunit RPA31
Tb927.10.3560:mRNA-p1	Tb927.10.3560	FALSE	732205	839549	817242	1.11847e+06	1375036	1.14109e+06	1.54193e+06	1.51867e+06	1481668	19.9099	-0.554959	0.00154508	0.005744	Protein arginine N-methyltransferase 1, prozyme
Tb927.10.3570:mRNA-p1	Tb927.10.3570	FALSE	572348	660985	576694	493117	442722	394542	402703	390510	427195	18.9846	0.4935	0.00144511	0.00550914	RNA editing exonuclease 2
Tb927.10.3580:mRNA-p1	Tb927.10.3580	TRUE	193495	164444	149053	195428	183098	178658	145970	161501	190343					Mitochondrial SSU ribosomal protein, putative
Tb927.10.3590:mRNA-p1	Tb927.10.3590	FALSE	206410	216677	202555	222894	241243	239851	220260	238886	228975	17.763	-0.123303	0.094223	0.144116	hypothetical protein, conserved
Tb927.10.360:mRNA-p1	Tb927.10.360	FALSE	94533.7	92607.7	98181.4	169700	172184	168082	188460	163840	177082	16.9646	-0.791595	5.87e-06	0.000258283	hypothetical protein, conserved
Tb927.10.3620:mRNA-p1	Tb927.10.3620	TRUE	10113.5	6789.81	9249	6134.31	3304.41	5265.72	5907.63	6909.54	6126.89					Laminin-like protein, putative
Tb927.10.3630:mRNA-p1	Tb927.10.3630	FALSE	195036	154605	186082	236381	135799	210307	171612	198108	228140	17.4922	-0.0423743	0.855693	0.889668	hypothetical protein, conserved
Tb927.10.3640:mRNA-p1	Tb927.10.3640	FALSE	1.37836e+06	1.35554e+06	1.38047e+06	1.84783e+06	1.84996e+06	1.73342e+06	2.02068e+06	1.91298e+06	1.94243e+06	20.5959	-0.353425	0.000337772	0.00199166	nuclear transmembrane protein, putative
Tb927.10.3650:mRNA-p1	Tb927.10.3650	FALSE	145820	150529	141413	116977	119274	153118	86544.6	100599	108605	17.0732	0.226232	0.118631	0.175045	NADH-dependent fumarate reductase
Tb927.10.3660:mRNA-p1	Tb927.10.3660	FALSE	12915934	14396423	13260181	6.3951e+06	6.52635e+06	5.98867e+06	5510626	5.37138e+06	5.46154e+06	23.1457	1.14732	1.01e-06	0.000136138	aspartate aminotransferase
Tb927.10.3670:mRNA-p1	Tb927.10.3670	FALSE	368001	339601	351763	282312	294084	315494	314357	308562	310767	18.3132	0.29557	0.00867039	0.0209673	hypothetical protein, conserved
Tb927.10.370:mRNA-p1	Tb927.10.370	FALSE	392421	348376	392891	339761	401829	405151	337764	344738	386455	18.5411	0.032435	0.773267	0.823993	calcineurin B subunit, putative
Tb927.10.3700:mRNA-p1	Tb927.10.3700	FALSE	323847	298686	303231	429140	379923	418984	414756	419356	429549	18.4463	-0.36	0.00246691	0.00813589	AMP-activated protein kinase, gamma regulatory subunit
Tb927.10.3710:mRNA-p1	Tb927.10.3710	FALSE	7259018	7004559	7.45681e+06	5.3336e+06	4.96019e+06	5597892	4.64702e+06	5054167	4.48178e+06	22.5697	0.498643	0.000454891	0.00245006	proteasome activator protein PA26
Tb927.10.3720:mRNA-p1	Tb927.10.3720	TRUE	55625.5	65598.1	57346.2	118060	95334.8	85458.6	100720	111775	88848.2					hypothetical protein, conserved
Tb927.10.3750:mRNA-p1	Tb927.10.3750	FALSE	166197	158844	189799	204509	192603	203247	186741	197778	206285	17.5059	-0.178787	0.0812487	0.127331	Endonuclease/Exonuclease/phosphatase family, putative
Tb927.10.3760:mRNA-p1	Tb927.10.3760	FALSE	1735108	1.76511e+06	1.74249e+06	1.37083e+06	1.38698e+06	1.30462e+06	1.44754e+06	1372251	1.4154e+06	20.5613	0.414999	9.75e-05	0.000955377	vacuolar ATP synthase subunit d, putative
Tb927.10.3770:mRNA-p1	Tb927.10.3770	FALSE	46399.5	35208.8	47157.9	46489.1	48810.1	54629.9	48995.6	52419.1	56012.2	15.4999	-0.182175	0.262846	0.342466	predicted TPR repeat protein
Tb927.10.3780:mRNA-p1	Tb927.10.3780	FALSE	36698.1	47884.4	41274.5	64460.9	54455.5	57174.2	69085	56084.1	66619.2	15.6012	-0.442886	0.00580809	0.0152916	hypothetical protein, conserved
Tb927.10.3790:mRNA-p1	Tb927.10.3790	FALSE	147523	142275	136398	187249	194557	182303	223897	212223	200639	17.3264	-0.35812	0.000711067	0.00330819	hypothetical protein, conserved
Tb927.10.3800:mRNA-p1	Tb927.10.3800	FALSE	83326.3	80787.4	80696	68259.3	72062.1	59276.6	59495.7	62426.2	63174.8	16.1752	0.345786	0.00406759	0.0117634	predicted RING finger protein
Tb927.10.3810:mRNA-p1	Tb927.10.3810	FALSE	293359	282399	280746	303108	311623	306329	284196	294815	307722	18.184	-0.0584546	0.304741	0.387455	Nucleoporin NUP65
Tb927.10.3820:mRNA-p1	Tb927.10.3820	FALSE	290398	299228	269446	316134	355408	310150	295940	350941	400325	18.2303	-0.144673	0.09664	0.147202	hypothetical protein, conserved
Tb927.10.3840:mRNA-p1;Tb927.11.14130:mRNA-p1	Tb927.10.3840	FALSE	5267259	5773520	5.02185e+06	6.11511e+06	6.00255e+06	6043023	6.06101e+06	5682945	5359956	22.4482	-0.132937	0.066924	0.108925	ribosomal protein L18, putative
Tb927.10.3860:mRNA-p1	Tb927.10.3860	FALSE	137659	197278	190582	122425	120220	117665	169833	165545	120543	17.1456	0.57306	0.00578205	0.0152491	SNF-7-like protein, putative
Tb927.10.3870:mRNA-p1	Tb927.10.3870	TRUE	45451.5	Filtered	28092.7	30517.1	41806.7	41923	41272.4	50342	49572.7					hypothetical protein, conserved
Tb927.10.3880:mRNA-p1	Tb927.10.3880	FALSE	187122	171608	190959	510147	464933	166979	164729	157414	178252	17.9389	-0.850515	0.0881763	0.136303	hypothetical protein, conserved
Tb927.10.390:mRNA-p1	Tb927.10.390	FALSE	3.37042e+06	3.71953e+06	3.52977e+06	4.80153e+06	4241847	4327642	4.64346e+06	4915747	4.6286e+06	21.9284	-0.284819	0.00341585	0.010319	DUF2407 ubiquitin-like domain containing protein, putative
Tb927.10.3900:mRNA-p1	Tb927.10.3900	FALSE	337026	332237	320249	445662	468151	368954	451495	460636	420607	18.5234	-0.320801	0.0117425	0.0266935	CAMK/CAMKL family protein kinase, putative
Tb927.10.3950:mRNA-p1	Tb927.10.3950	FALSE	240394	252580	236106	254610	268314	223351	215603	189923	219175	17.9138	0.0165813	0.824925	0.866325	hypothetical protein, conserved
Tb927.10.3970:mRNA-p1	Tb927.10.3970	FALSE	176293	159948	167510	216310	201953	237346	222220	224764	212483	17.5539	-0.331532	0.00965086	0.0227593	hypothetical protein, conserved
Tb927.10.3990:mRNA-p1	Tb927.10.3990	FALSE	9564764	10353350	9608455	7.92382e+06	8064690	7959747	8449083	8.03991e+06	7842307	23.0876	0.347738	0.000460033	0.00246862	DHH1
Tb927.10.4000:mRNA-p1	Tb927.10.4000	FALSE	889692	807409	1.00914e+06	479049	501081	558946	448440	503371	466530	19.3799	0.857811	0.000337619	0.00199166	methylglutaconyl-CoA hydratase, mitochondrial precursor, putative
Tb927.10.4010:mRNA-p1	Tb927.10.4010	FALSE	750686	783006	763530	635138	656550	628896	634068	635820	584634	19.4257	0.304937	0.000627842	0.00304824	hypothetical protein, conserved
Tb927.10.4040:mRNA-p1	Tb927.10.4040	FALSE	2.84154e+06	2947945	2.82513e+06	2.34908e+06	2.12673e+06	2.02882e+06	2301130	2.38018e+06	2396832	21.2579	0.454341	0.000221406	0.00151568	3-keto-dihydrosphingosine reductase
Tb927.10.4060:mRNA-p1	Tb927.10.4060	FALSE	450320	446822	422601	424500	412816	398427	363276	369393	360697	18.7075	0.141352	0.0280005	0.0534362	Ankyrin repeats (3 copies), putative
Tb927.10.4070:mRNA-p1	Tb927.10.4070	FALSE	77670.4	82880.9	66530.3	117897	122425	128694	144662	133147	127263	16.5633	-0.659017	0.000454555	0.00245006	hypothetical protein, conserved
Tb927.10.4100:mRNA-p1	Tb927.10.4100	FALSE	63878.5	65325.4	70704.2	68417.3	63617.8	58785.7	40530.7	48955.1	56313.5	15.997	0.115067	0.146847	0.209431	hypothetical protein, conserved
Tb927.10.4110:mRNA-p1;Tb927.10.4120.1:mRNA-p1;Tb927.10.4120.2:mRNA-p1	Tb927.10.4110	FALSE	17992484	19585362	16472057	17351666	17157460	15631504	13505268	13775863	14997104	24.0547	0.152838	0.0796786	0.125187	60S ribosomal protein L30
Tb927.10.4130:mRNA-p1	Tb927.10.4130	FALSE	40591.1	38562	42398.6	34366.3	34304.7	34125.9	33272.5	32895	30198.7	15.1934	0.287261	0.00312646	0.00963675	NADH-ubiquinone oxidoreductase B13 subunit
Tb927.10.4140:mRNA-p1	Tb927.10.4140	TRUE	22099.5	28958.5	25430	15237.6	23653	18468.5	21099.4	17084.4	15538.5					Protein of unknown function (DUF1242), putative
Tb927.10.4160:mRNA-p1	Tb927.10.4160	FALSE	71751.8	100519	105750	182118	173885	163175	198139	185883	193525	16.948	-0.873511	0.00108996	0.00449103	predicted zinc finger protein
Tb927.10.4170:mRNA-p1	Tb927.10.4170	FALSE	45687.4	48102.1	56549.9	64355.3	70382.2	71271.7	83277.1	71265.7	78813.9	15.845	-0.412496	0.00714638	0.0180239	hypothetical protein, conserved
Tb927.10.4180:mRNA-p1	Tb927.10.4180	FALSE	3.82234e+06	3487625	4.33306e+06	3.85609e+06	3555292	3265247	3473639	3.32433e+06	4.28494e+06	21.8296	0.16916	0.147974	0.210663	TFIIF-stimulated CTD phosphatase, putative
Tb927.10.420:mRNA-p1	Tb927.10.420	FALSE	62844.1	53345.4	59073.9	57960.2	62415.7	63658.9	76447.7	75435.7	72053.7	15.8758	-0.0259944	0.78679	0.835005	Exocyst complex component EXO99
Tb927.10.4200:mRNA-p1	Tb927.10.4200	FALSE	89346.4	62760.3	93882.5	176976	188998	167958	95208.8	175875	161852	16.879	-1.092	0.000701121	0.00328103	Kinetoplastid kinetochore protein 24
Tb927.10.4220:mRNA-p1	Tb927.10.4220	FALSE	441254	486951	514915	658604	604819	654534	679201	663307	566740	19.0876	-0.365658	0.00286238	0.00905978	hypothetical protein, conserved
Tb927.10.4230:mRNA-p1	Tb927.10.4230	FALSE	201804	252987	227795	149726	150370	138626	107970	84593.1	98747	17.4819	0.679134	0.000195021	0.00140532	hypothetical protein, conserved
Tb927.10.4250:mRNA-p1	Tb927.10.4250	FALSE	319787	348241	358194	308670	293840	319438	289274	312104	312213	18.314	0.200331	0.025057	0.0487311	ADP-ribosylation factor-like 2, arl2
Tb927.10.4260:mRNA-p1	Tb927.10.4260	FALSE	484821	489448	508338	479195	400998	346718	357481	330299	348698	18.7803	0.332039	0.0221264	0.0439958	hypothetical protein, conserved
Tb927.10.4270:mRNA-p1	Tb927.10.4270	FALSE	604204	526460	459960	464409	402534	376383	414592	420215	396391	18.8399	0.398617	0.0165693	0.0348162	coatomer subunit zeta, putative
Tb927.10.4290:mRNA-p1	Tb927.10.4290	FALSE	818266	129553	735509	1.02755e+06	946642	949107	926202	751755	966726	19.3075	-1.14199	0.164706	0.229975	hypothetical protein, conserved
Tb927.10.430:mRNA-p1	Tb927.10.430	TRUE	37164.2	32425.2	37912.8	32809.9	40117.3	36841.9	39745.9	31548.3	36131.9					peroxidase, putative
Tb927.10.4470:mRNA-p1	Tb927.10.4470	FALSE	456988	478556	448458	365241	341120	335178	336674	330941	343001	18.6183	0.45715	8.58e-05	0.000911691	hypothetical protein, conserved
Tb927.10.450:mRNA-p1	Tb927.10.450	FALSE	1427898	1.38116e+06	1.49065e+06	1.42169e+06	1397155	1.44664e+06	1.4687e+06	1.40613e+06	1.17906e+06	20.4533	0.0575327	0.365161	0.451225	Component of motile flagella 62
Tb927.10.4520:mRNA-p1	Tb927.10.4520	FALSE	260117	233020	244896	229485	261829	239488	251023	219430	251265	17.9081	0.0614999	0.481859	0.56473	6-phosphofructo-2-kinase/fructose-2,6-bisphosphatas, putative
Tb927.10.4540:mRNA-p1	Tb927.10.4540	TRUE	154102	137552	159163	175641	183119	216537	177727	184075	206198					ARP2/3 complex subunit, putative
Tb927.10.4550:mRNA-p1	Tb927.10.4550	FALSE	81521.9	88181.5	81809.1	83846	70176.5	76481.6	90698.8	91979.1	82761.7	16.2986	0.175257	0.0522164	0.0884799	hypothetical protein, conserved
Tb927.10.4560:mRNA-p1;Tb927.10.4570:mRNA-p1	Tb927.10.4560	FALSE	35337212	40071644	34361216	30767190	28644496	26831678	27683720	26185264	26004644	24.9568	0.393551	0.00153773	0.00572557	elongation factor 2
Tb927.10.4580:mRNA-p1	Tb927.10.4580	FALSE	87852.6	111999	134783	169704	130273	123582	172783	102909	128580	16.9278	-0.301015	0.151857	0.215486	hypothetical protein, conserved
Tb927.10.460:mRNA-p1	Tb927.10.460	FALSE	298798	249174	298405	232314	256386	284122	301121	326031	310528	18.044	0.177459	0.201988	0.273812	NIMA-related protein kinase
Tb927.10.4610:mRNA-p1	Tb927.10.4610	FALSE	1.25733e+06	1.08908e+06	1.28043e+06	1.04643e+06	1.0694e+06	1.03765e+06	972117	1.01109e+06	1.06568e+06	20.1111	0.24473	0.0265792	0.0511083	dolicholphosphate-mannose synthase, putative
Tb927.10.4620:mRNA-p1	Tb927.10.4620	FALSE	959104	1050528	987662	709334	608246	538958	636794	538676	578334	19.5883	0.745715	0.000220852	0.00151568	peptidyl-prolyl cis-trans isomerase, putative
Tb927.10.4640:mRNA-p1	Tb927.10.4640	FALSE	2828425	2.53265e+06	2700381	2.66365e+06	2.87485e+06	2.83358e+06	2243849	2.17608e+06	2.14712e+06	21.3924	-0.00867251	0.911652	0.932871	eukaryotic translation initiation factor 3 subunit l
Tb927.10.4660:mRNA-p1	Tb927.10.4660	FALSE	440088	481641	533685	461419	383450	388504	424734	1.92444e+06	382594	18.7724	0.286128	0.0271919	0.0521214	Transcription factor S-II (TFIIS), central domain containing protein, putative
Tb927.10.4690:mRNA-p1	Tb927.10.4690	FALSE	616514	674341	651173	1.05064e+06	1.02875e+06	915035	1.07149e+06	1.05746e+06	1.06039e+06	19.6234	-0.576501	8.96e-05	0.000930498	dynein light chain, putative
Tb927.10.470:mRNA-p1	Tb927.10.470	TRUE	91636.4	Filtered	55507.4	106168	37173.2	35138.1	67032.8	6092.88	32402.4					choline dehydrogenase, putative
Tb927.10.4700:mRNA-p1	Tb927.10.4700	FALSE	153246	149284	167888	171708	161189	170289	142903	137960	131882	17.3146	-0.0518675	0.481911	0.56473	dolicholphosphate-mannose synthase, putative
Tb927.10.4710:mRNA-p1	Tb927.10.4710	FALSE	1.50314e+06	1.66293e+06	1.51945e+06	1.35563e+06	1.1562e+06	1.06679e+06	1.03761e+06	1.04058e+06	1082578	20.3847	0.441105	0.00228667	0.00767625	proteasome subunit beta type-2, putative
Tb927.10.4740:mRNA-p1	Tb927.10.4740	FALSE	8231.32	4750.42	12800.2	23373.3	21197.7	30738.5	25989.2	26574.8	31047.7	13.7847	-1.59588	0.00577977	0.0152491	nucleolar RNA-binding protein, putative
Tb927.10.4750:mRNA-p1	Tb927.10.4750	TRUE	6990.26	Filtered	4412.92	20350.4	23683.8	21061.2	13141.4	14377	23774.8					hypothetical protein, conserved
Tb927.10.4760:mRNA-p1	Tb927.10.4760	FALSE	894911	786018	900624	1.04282e+06	1.04311e+06	1.1035e+06	1.11269e+06	1.13816e+06	1.12802e+06	19.8744	-0.260781	0.0205011	0.0413647	Integral membrane protein DUF106, putative
Tb927.10.4770:mRNA-p1	Tb927.10.4770	FALSE	56523.3	15807.7	59187.4	66816.8	69546.4	75273.3	51143.1	68355.1	82449.2	15.6589	-0.861955	0.154238	0.218454	phosphatidylinositol-4-phosphate 5-kinase, putative
Tb927.10.4780:mRNA-p1	Tb927.10.4780	FALSE	548908	599958	649251	453055	490914	528705	538699	556232	554193	19.0546	0.334091	0.0141622	0.030816	GPI inositol deacylase precursor
Tb927.10.4820:mRNA-p1	Tb927.10.4820	FALSE	158694	502449	183607	423213	192296	155764	181285	187043	178234	17.8743	0.115821	0.839406	0.878069	hypothetical protein, conserved
Tb927.10.4830:mRNA-p1	Tb927.10.4830	FALSE	56050.4	49776.4	59587.3	59137.4	55663.2	53758	51929.4	50457.2	55496.6	15.7704	0.0165361	0.852578	0.887896	hypothetical protein, conserved
Tb927.10.4850:mRNA-p1	Tb927.10.4850	FALSE	604473	766176	641174	477992	528604	539855	475211	474210	461599	19.1692	0.420671	0.00682769	0.0173581	hypothetical protein, conserved
Tb927.10.4890:mRNA-p1	Tb927.10.4890	FALSE	134461	129441	134978	275255	243721	226426	308582	306042	282830	17.4778	-0.851047	2.64e-05	0.000507196	zinc-finger of a C2HC-type, putative
Tb927.10.4900:mRNA-p1	Tb927.10.4900	FALSE	1.04507e+06	822613	1.01994e+06	927516	871359	706144	942029	763275	745392	19.7737	0.253081	0.116379	0.172232	TPR-repeat-containing chaperone protein DNAJ, putative
Tb927.10.4920:mRNA-p1	Tb927.10.4920	TRUE	41540.4	Filtered	32335.3	68606.6	89162.5	92909.6	106277	100688	106041					hypothetical protein, conserved
Tb927.10.4930:mRNA-p1	Tb927.10.4930	FALSE	118119	105627	118628	138477	121753	127915	147793	154163	162210	16.8973	-0.134476	0.139067	0.199822	protein phosphatase 2C, putative
Tb927.10.4950:mRNA-p1	Tb927.10.4950	FALSE	225308	177447	211297	215630	232361	224178	210732	206593	236926	17.713	-0.090439	0.439983	0.525524	U2 small nuclear ribonucleoprotein 16.5K
Tb927.10.4980:mRNA-p1	Tb927.10.4980	FALSE	504299	394111	582561	489714	424049	639509	485818	520868	470276	18.9363	-0.0193846	0.930721	0.946523	ubiquitin-like protein DSK2, putative
Tb927.10.4990:mRNA-p1	Tb927.10.4990	FALSE	82910.1	118787	87553.5	441020	417778	377995	395353	386507	357647	17.603	-2.06534	5.81e-06	0.000258283	cdc2-related kinase 3
Tb927.10.5000:mRNA-p1	Tb927.10.5000	FALSE	289522	247340	289013	493506	532359	468594	536801	561429	549967	18.5041	-0.810939	0.000132327	0.00112599	hypothetical protein, conserved
Tb927.10.5010:mRNA-p1	Tb927.10.5010	FALSE	596295	608453	690291	495596	473669	482537	467331	440838	405726	19.0836	0.428129	0.00110447	0.00453912	Elongation factor G1, mitochondrial, putative
Tb927.10.5020:mRNA-p1	Tb927.10.5020	FALSE	439989	403767	449856	442426	430759	476187	454292	456453	476183	18.7557	-0.0145663	0.860507	0.893124	Eukaryotic translation initiation factor 4E type 5
Tb927.10.5030:mRNA-p1;Tb927.7.3680:mRNA-p1	Tb927.10.5030	FALSE	2.25052e+06	2528888	2562652	3091202	2.34543e+06	2352741	2.3256e+06	2.08792e+06	2149596	21.2667	-0.0287588	0.810008	0.854404	ubiquitin/ribosomal protein S27a, putative
Tb927.10.5050:mRNA-p1	Tb927.10.5050	FALSE	331075	353088	316342	268191	260853	265292	270062	256602	241115	18.1887	0.378094	0.000431744	0.00235908	mitochondrial ATP synthase epsilon chain
Tb927.10.510:mRNA-p1	Tb927.10.510	FALSE	544582	517618	551513	639954	621161	615780	626615	619930	616253	19.1542	-0.171742	0.0185483	0.0381638	Present in the outer mitochondrial membrane proteome 19
Tb927.10.5110:mRNA-p1	Tb927.10.5110	TRUE	103212	136358	102611	90274.6	94373.1	87292	78222.9	83531.2	61034.3					KREPA4
Tb927.10.5120:mRNA-p1	Tb927.10.5120	FALSE	605224	684114	624722	555589	461070	509359	523622	465293	425725	19.1254	0.37564	0.00342078	0.010319	KREPA6
Tb927.10.5130:mRNA-p1	Tb927.10.5130	FALSE	149802	156805	146254	124150	135562	128283	123985	130978	133303	17.1001	0.269945	0.00394505	0.0114922	Protein C21orf2 homolog, putative
Tb927.10.5140:mRNA-p1	Tb927.10.5140	FALSE	1.0455e+06	1.1812e+06	1.09317e+06	1.62023e+06	1.56097e+06	1.62126e+06	1.83964e+06	1679213	1693500	20.3517	-0.487697	0.000153905	0.00122214	Mitogen-activated protein kinase 6
Tb927.10.5170:mRNA-p1	Tb927.10.5170	FALSE	47618.6	32209	44873.1	97811	84272.2	87061.3	87746.6	121644	98361.1	15.895	-1.08085	0.000661918	0.00316242	XPC-binding domain containing protein, putative
Tb927.10.520:mRNA-p1	Tb927.10.520	FALSE	572903	523052	579978	477991	525221	492509	410268	431027	463575	19.0168	0.210292	0.0320734	0.0596181	Mitochondrial ATP synthase subunit, putative
Tb927.10.5230:mRNA-p1	Tb927.10.5230	FALSE	1.22062e+06	1.12793e+06	1.28421e+06	1.58012e+06	1.56599e+06	1.53539e+06	1.61177e+06	1.60346e+06	1.58102e+06	20.3982	-0.321287	0.00342032	0.010319	ADP-ribosylation factor-like protein 13, putative
Tb927.10.5260:mRNA-p1	Tb927.10.5260	FALSE	93047.7	81064.4	80254.5	123482	136894	133168	166989	159105	163075	16.6927	-0.585026	0.000649497	0.00313118	C2 domain containing protein, putative
Tb927.10.530:mRNA-p1	Tb927.10.530	FALSE	282760	245504	319391	582392	608224	618145	598428	629930	603792	18.6591	-1.05473	9.11e-05	0.000936785	Plasma-membrane choline transporter, putative
Tb927.10.5350:mRNA-p1	Tb927.10.5350	FALSE	1.625e+06	1.43827e+06	1.46066e+06	1.67588e+06	1.8339e+06	1.53843e+06	1368672	1.47574e+06	1.57702e+06	20.609	-0.110071	0.254164	0.332501	dynein heavy chain, putative
Tb927.10.5360:mRNA-p1;Tb927.10.5370:mRNA-p1	Tb927.10.5360	FALSE	6817995	7.88053e+06	6.4923e+06	7242809	6715309	6.48214e+06	6617945	6241360	5.77429e+06	22.7313	0.0951962	0.266642	0.346743	40S ribosomal protein S10, putative
Tb927.10.5380:mRNA-p1	Tb927.10.5380	FALSE	1.49862e+06	1.70704e+06	1.4129e+06	1.49993e+06	1510447	1.43263e+06	1.63026e+06	1.5794e+06	1587106	20.5323	0.0983125	0.224254	0.29801	intraflagellar transport protein 122
Tb927.10.5390:mRNA-p1	Tb927.10.5390	FALSE	110515	63622.8	89829.8	70976.8	86612.6	76718.4	89626.8	100744	47244.4	16.3271	0.187035	0.42547	0.511384	hypothetical protein, conserved
Tb927.10.5400:mRNA-p1	Tb927.10.5400	FALSE	482202	450116	490283	520189	531878	534681	576859	565310	536159	18.942	-0.111857	0.127221	0.185528	hypothetical protein, conserved
Tb927.10.5430:mRNA-p1	Tb927.10.5430	FALSE	329298	374662	332206	426208	431200	394363	453527	447625	430773	18.541	-0.227561	0.0110609	0.0254459	Flagellar C1a complex subunit C1a-32, putative
Tb927.10.5440:mRNA-p1	Tb927.10.5440	FALSE	60941.1	52332.6	58837.2	44169.7	50725.5	49052.1	50635.9	48658.5	49842.9	15.685	0.303821	0.0214817	0.0429993	RNA editing endoribonuclease
Tb927.10.5450:mRNA-p1	Tb927.10.5450	FALSE	871373	801179	918781	1.02597e+06	1.17015e+06	1.12374e+06	786135	785920	734178	19.9054	-0.310986	0.0139071	0.0304166	ISWI complex protein
Tb927.10.5460:mRNA-p1;Tb927.10.5480:mRNA-p1	Tb927.10.5460	FALSE	7907464	9431718	7.7411e+06	7953532	7829897	6843048	7361744	6766778	6543138	22.9249	0.192579	0.0745226	0.118524	60S ribosomal protein L24, putative
Tb927.10.5500:mRNA-p1	Tb927.10.5500	TRUE	38958.2	50801.1	46112.7	51356.8	40632.7	37421.9	33970.9	25064.6	41850.7					NADH-ubiquinone oxidoreductase complex I subunit, putative
Tb927.10.5510:mRNA-p1	Tb927.10.5510	FALSE	38909.9	17942.3	36377.1	45608.6	33047	24163.6	51030.9	49270.4	46319.2	14.9385	-0.126811	0.742328	0.796337	endonuclease/exonuclease/phosphatase, putative
Tb927.10.5520:mRNA-p1	Tb927.10.5520	FALSE	2.78012e+06	2.71485e+06	2.65643e+06	1.4313e+06	1.63586e+06	1.50876e+06	1.58014e+06	1.58567e+06	1.59057e+06	20.9646	0.881487	1.83e-05	0.000446608	AmmeMemoRadiSam system protein B, putative
Tb927.10.5530:mRNA-p1	Tb927.10.5530	TRUE	Filtered	2689.09	2458.28	1600.81	2421.12	2309.5	1722.49	2096.94	3142.91					hypothetical protein, conserved
Tb927.10.5540:mRNA-p1	Tb927.10.5540	FALSE	188019	177168	200454	168503	180209	201052	192415	180988	192359	17.5098	0.0896467	0.403423	0.489295	hypothetical protein, conserved
Tb927.10.5560:mRNA-p1	Tb927.10.5560	FALSE	196414	163346	166730	158385	153545	154813	136383	144097	121182	17.3403	0.215471	0.0504667	0.08591	GPI alpha-mannosyltransferase III
Tb927.10.5580:mRNA-p1	Tb927.10.5580	FALSE	91934.2	84940.9	49157.5	105391	89144.1	158549	102767	176636	93583.4	16.4839	-0.605505	0.105638	0.158689	hypothetical protein, conserved
Tb927.10.560:mRNA-p1	Tb927.10.560	TRUE	1154725	1.38461e+06	1.29735e+06	1.36923e+06	1.12733e+06	1349722	1.14547e+06	1.00559e+06	1.08148e+06					40S ribosomal proteins S11, putative
Tb927.10.5600:mRNA-p1	Tb927.10.5600	FALSE	82883.1	82580	83739.9	104983	122778	103387	104460	119860	113485	16.5535	-0.359191	0.00407572	0.0117727	hypothetical protein, conserved
Tb927.10.5610:mRNA-p1;Tb927.8.1110:mRNA-p1	Tb927.10.5610	FALSE	13270577	14510954	12861149	13079681	12407336	12020886	12566684	12162479	10951241	23.6409	0.16134	0.0291975	0.0552584	40S ribosomal protein S9, putative
Tb927.10.5630:mRNA-p1	Tb927.10.5630	FALSE	561574	562069	576157	1.02544e+06	1.1364e+06	1.03673e+06	1.15614e+06	1.12622e+06	1.15132e+06	19.5758	-0.864054	9.52e-06	0.000321278	hypothetical protein, conserved
Tb927.10.5640:mRNA-p1	Tb927.10.5640	FALSE	590790	651819	638199	557945	562197	494212	500178	510448	492985	19.1545	0.268162	0.00584586	0.015375	Gem-associated protein 2, putative
Tb927.10.5660:mRNA-p1	Tb927.10.5660	FALSE	193249	206756	184040	171827	167671	153300	167568	157632	150815	17.4552	0.291718	0.00296444	0.00926652	heat shock protein, putative
Tb927.10.5670:mRNA-p1	Tb927.10.5670	FALSE	1826257	1.98445e+06	1.90596e+06	1.69795e+06	1.57918e+06	1.52788e+06	1.70962e+06	1.75268e+06	1.51159e+06	20.744	0.297776	0.00129913	0.00512091	N-acetyltransferase subunit Nat1, putative
Tb927.10.5680:mRNA-p1	Tb927.10.5680	FALSE	166204	160487	167245	403115	403302	427896	520301	497697	504979	17.9979	-1.27442	9.11e-07	0.000130828	procyclin-associated gene 1 (PAG1) protein, putative
Tb927.10.5690:mRNA-p1	Tb927.10.5690	FALSE	418449	379777	470704	933642	937225	863514	926845	963471	1.04992e+06	19.2494	-1.06559	3.1e-05	0.000545159	procyclin-associated gene 2 (PAG2) protein, putative
Tb927.10.570:mRNA-p1	Tb927.10.570	FALSE	109036	97609	99743.7	154041	140913	130098	151333	151578	151469	16.8823	-0.423947	0.00164653	0.00599102	Sec8 exocyst complex component specific domain containing protein, putative
Tb927.10.5760:mRNA-p1	Tb927.10.5760	FALSE	81829.9	70939.8	78050.3	113622	125514	130188	162474	159695	136422	16.5767	-0.63172	0.000619827	0.00303083	adenylate kinase, putative
Tb927.10.5770:mRNA-p1	Tb927.10.5770	FALSE	4.16306e+06	4486025	4697550	2647709	2.97547e+06	3.39931e+06	2.94781e+06	3112666	3.08487e+06	21.8065	0.617192	0.00183052	0.00652183	Valosin-containing protein
Tb927.10.5790:mRNA-p1	Tb927.10.5790	FALSE	676959	986395	744188	856368	865083	865184	1060441	1.03857e+06	1.04478e+06	19.6651	-0.0758292	0.588035	0.66085	hypothetical protein, conserved
Tb927.10.5810:mRNA-p1	Tb927.10.5810	FALSE	9214926	10731326	10165939	7.23178e+06	6388052	6.61082e+06	8893840	6.95956e+06	6.52562e+06	22.9782	0.619511	0.000134609	0.00112599	The ARF-like 2 binding protein BART, putative
Tb927.10.5820:mRNA-p1	Tb927.10.5820	TRUE	133129	134182	143477	122271	109865	106331	93913.5	115489	103218					predicted RanGDP binding protein
Tb927.10.5830:mRNA-p1	Tb927.10.5830	FALSE	107175	90332.5	104420	92832.9	105859	102198	84876.9	90487.7	108899	16.6219	0.0497192	0.643425	0.70864	hypothetical protein, conserved
Tb927.10.5840:mRNA-p1	Tb927.10.5840	FALSE	3.92169e+06	3.87817e+06	4169530	2987119	2975896	3992245	2898725	3.53467e+06	3971546	21.7962	0.325716	0.0574916	0.096194	translation elongation factor 1-beta, putative
Tb927.10.5850:mRNA-p1	Tb927.10.5850	TRUE	78190.1	76793.4	71794.6	56956.9	70235.8	63866.7	56128.5	71729.8	62175.4					N-terminal region of Chorein, a TM vesicle-mediated sorter, putative
Tb927.10.5860:mRNA-p1	Tb927.10.5860	FALSE	874073	941665	884594	1.09395e+06	965566	1.20773e+06	1.22352e+06	1.23374e+06	1.02371e+06	19.9224	-0.223135	0.0589049	0.0981816	hypothetical protein, conserved
Tb927.10.5870:mRNA-p1	Tb927.10.5870	FALSE	2.18753e+06	2.39132e+06	2.29325e+06	3.86495e+06	3474812	3.28822e+06	3585046	3424505	3596067	21.4484	-0.580166	0.000106882	0.0009984	Flagellum attachment zone protein 25
Tb927.10.5880:mRNA-p1	Tb927.10.5880	FALSE	727229	696051	772183	788442	785891	863301	732745	772269	745086	19.5639	-0.10432	0.229308	0.304079	Proteophosphoglycan, putative
Tb927.10.5900:mRNA-p1	Tb927.10.5900	TRUE	1.46006e+06	752224	1094351	774481	821377	979364	40743.9	48307.9	851488					hypothetical protein, conserved
Tb927.10.5910:mRNA-p1	Tb927.10.5910	FALSE	38831.2	44435.6	38870.5	70327.3	60834.1	62807.8	69982.4	69711.3	65964.3	15.6526	-0.620871	0.000170041	0.00129686	Basal body protein
Tb927.10.5920:mRNA-p1	Tb927.10.5920	FALSE	247416	301353	261101	435238	382359	446862	422618	194182	409049	18.3682	-0.597957	0.000809556	0.00363995	hypothetical protein, conserved
Tb927.10.5940:mRNA-p1	Tb927.10.5940	FALSE	1.33077e+06	1.56181e+06	1.39238e+06	1.13077e+06	1.25632e+06	1.22653e+06	1.10603e+06	1.17862e+06	1.20566e+06	20.3292	0.29054	0.0111166	0.0255373	NEK family Serine/threonine-protein kinase, putative
Tb927.10.5980:mRNA-p1	Tb927.10.5980	FALSE	4240854	4.00801e+06	4.16086e+06	2873276	3.11183e+06	2.91404e+06	3008685	2.96156e+06	3.02268e+06	21.7481	0.526778	0.000155934	0.00122897	leucine-rich repeat protein (LRRP), putative
Tb927.10.600:mRNA-p1	Tb927.10.600	FALSE	238182	225482	216568	261143	279910	229978	220753	256076	305917	17.8868	-0.130571	0.163665	0.228921	Mitochondrial ribosomal protein L29
Tb927.10.6010:mRNA-p1	Tb927.10.6010	FALSE	486163	564560	491680	433453	430865	413465	459727	445196	411830	18.8428	0.315034	0.00269928	0.00867522	Cohesin subunit SCC3, putative
Tb927.10.6050:mRNA-p1	Tb927.10.6050	FALSE	13003964	12436361	12373930	9139606	9350853	9502910	10023645	9978057	9685159	23.3789	0.480232	0.000156442	0.00122897	clathrin heavy chain
Tb927.10.6070:mRNA-p1	Tb927.10.6070	FALSE	4.14696e+06	3655032	3.74923e+06	3.4312e+06	2.94777e+06	2519850	2.57444e+06	2243608	2.60641e+06	21.6902	0.432183	0.00944217	0.0223662	universal minicircle sequence binding protein 1
Tb927.10.6150:mRNA-p1	Tb927.10.6150	FALSE	197094	185444	98276	84208.3	203820	187835	203288	222905	218058	17.2072	0.0985593	0.828786	0.869046	neurobeachin/beige protein, putative
Tb927.10.6160:mRNA-p1	Tb927.10.6160	FALSE	556963	433386	550036	403340	360086	341649	368425	322927	304207	18.7325	0.519866	0.00571168	0.0151051	Sec34-like family, putative
Tb927.10.6170:mRNA-p1	Tb927.10.6170	FALSE	62580	64032	74972.5	53588.6	56996.2	65559.2	59674.7	63141.5	63233.5	15.9424	0.241652	0.0868299	0.134483	hypothetical protein, conserved
Tb927.10.6180:mRNA-p1	Tb927.10.6180	FALSE	394104	361505	376692	303690	312720	293625	313590	310112	300549	18.3762	0.361407	0.00102144	0.00424156	FLA1-like protein
Tb927.10.6190:mRNA-p1	Tb927.10.6190	FALSE	39943.8	52726.7	39056.3	43982.4	19875.3	25068.8	16343.9	14324.6	19451.8	15.099	0.682652	0.0593077	0.0987157	aldehyde dehydrogenase, putative
Tb927.10.620:mRNA-p1	Tb927.10.620	FALSE	132248	125941	75853.5	100113	86425.8	92340.7	156101	84107.8	97172.2	16.6205	0.266926	0.265744	0.345763	hypothetical protein, conserved
Tb927.10.6220:mRNA-p1	Tb927.10.6220	FALSE	232638	259950	261084	363096	355135	305840	412222	341121	318371	18.1653	-0.393656	0.00233511	0.00779239	5'-3' exoribonuclease D
Tb927.10.6230:mRNA-p1	Tb927.10.6230	FALSE	253171	255541	248965	367445	359344	305845	405845	386217	377711	18.1758	-0.395465	0.00144206	0.00550228	MORN repeat containing protein
Tb927.10.6240:mRNA-p1	Tb927.10.6240	FALSE	215655	222058	225516	323867	295830	278332	329145	320470	298661	17.9799	-0.38813	0.000627192	0.00304818	ras-like small GTPase, putative
Tb927.10.6260:mRNA-p1	Tb927.10.6260	FALSE	379029	396811	348324	358483	339917	319826	395092	328890	347643	18.4509	0.188837	0.0245362	0.047843	ATP-dependent DEAD/H RNA helicase, putative
Tb927.10.630:mRNA-p1	Tb927.10.630	FALSE	46288.6	51186.5	49397.7	100532	90005.4	90943.8	114536	105355	112413	16.0556	-0.891339	6e-06	0.000258845	hypothetical protein, conserved
Tb927.10.6360:mRNA-p1	Tb927.10.6360	FALSE	349931	370562	372002	499577	497291	491942	476099	492573	568185	18.7058	-0.4005	0.000158573	0.00124164	FAZ-tip-localizing protein required for cytokinesis
Tb927.10.6380:mRNA-p1	Tb927.10.6380	TRUE	54264	50361.8	52982.3	59738.4	43742.1	43531.9	40383.2	45236.8	42703.9					ring finger containing protein
Tb927.10.6400:mRNA-p1;Tb927.10.6510:mRNA-p1	Tb927.10.6400	FALSE	51175172	51475008	53735232	46571396	42176068	42780920	44332456	42613568	41522996	25.5185	0.297346	0.00173084	0.00622221	chaperonin HSP60, mitochondrial precursor
Tb927.10.6410:mRNA-p1	Tb927.10.6410	FALSE	577209	683875	628898	516902	464413	424180	570050	576110	551773	19.0559	0.475123	0.0013827	0.00533057	DNA mismatch repair protein MSH6
Tb927.10.6440:mRNA-p1	Tb927.10.6440	FALSE	1.72736e+06	1.79328e+06	1.67209e+06	1.32491e+06	1.41926e+06	1.38028e+06	1.34007e+06	1.43446e+06	1.39747e+06	20.565	0.37884	0.000584827	0.00290113	phosphomannomutase
Tb927.10.6480:mRNA-p1	Tb927.10.6480	FALSE	46941.4	49760.6	43332.9	45062.9	48798.4	44028.1	57439.9	49231.7	46572.3	15.5061	0.0679402	0.365671	0.451631	hypothetical protein, conserved
Tb927.10.6490:mRNA-p1	Tb927.10.6490	FALSE	278144	332556	287758	452106	455062	493249	488692	464793	523384	18.5182	-0.59702	0.000400598	0.00224522	KIAA1430 homologue, putative
Tb927.10.650:mRNA-p1	Tb927.10.650	FALSE	545456	600624	585753	999928	908426	898724	1.06633e+06	1.05825e+06	940939	19.4945	-0.649722	3.13e-05	0.000545159	Component of motile flagella 17
Tb927.10.6530:mRNA-p1	Tb927.10.6530	TRUE	310969	279747	314981	226083	221839	218539	163387	193382	179126					Dolichyl-P-Man:Man(5)GlcNAc(2)-PP-dolichyl alpha-1,3-mannosyltransferase
Tb927.10.6540:mRNA-p1	Tb927.10.6540	FALSE	29649.1	69152.3	34589.5	39323.4	31580	31371.7	43234	48123.1	38534.2	15.2017	0.334641	0.324632	0.408089	kinetoplastid-specific phospho-protein phosphatase, putative
Tb927.10.6550:mRNA-p1	Tb927.10.6550	FALSE	117931	97833.3	103803	136407	94343.7	76670.8	89094.2	102171	138826	16.6584	0.139737	0.520484	0.60027	Poly(ADP-ribose) polymerase and DNA-Ligase Zn-finger region/Zinc-finger (CX5CX6HX5H) motif containing protein, putative
Tb927.10.6580:mRNA-p1	Tb927.10.6580	FALSE	77724.9	91892	79106.8	126337	117191	113550	208140	188572	134189	16.6059	-0.477814	0.000599998	0.00295498	hypothetical protein
Tb927.10.6600:mRNA-p1	Tb927.10.6600	FALSE	29983	23819.3	25360.7	35981.9	33351.4	33638.3	38373.5	32349.1	32578.3	14.882	-0.338854	0.0156619	0.0333712	Kinetoplastid kinetochore protein 23
Tb927.10.6610:mRNA-p1	Tb927.10.6610	FALSE	1.46207e+06	1.25967e+06	1.64009e+06	1.72583e+06	1.62869e+06	1.4583e+06	828708	707132	1.08924e+06	20.5452	-0.100254	0.42295	0.509624	chaperone protein DnaJ, putative
Tb927.10.6630:mRNA-p1	Tb927.10.6630	FALSE	796636	837431	829825	1.11284e+06	1.11792e+06	1.00596e+06	1108214	1.07788e+06	968507	19.852	-0.345677	0.000669511	0.00318811	ATP-dependent RNA helicase DBP2A, putative
Tb927.10.6640:mRNA-p1	Tb927.10.6640	FALSE	1.69776e+06	2.04863e+06	1.74264e+06	2.21801e+06	1.83062e+06	1.9294e+06	1.13752e+06	1.18566e+06	1.72908e+06	20.8684	-0.0768306	0.445234	0.529946	transmembrane emp24 domain-containing protein
Tb927.10.6650:mRNA-p1	Tb927.10.6650	FALSE	279607	292838	270937	246889	266563	255759	268642	264364	301087	18.0424	0.179343	0.02193	0.043696	G10 protein homologue, putative
Tb927.10.6670:mRNA-p1	Tb927.10.6670	FALSE	316928	293746	323580	428805	407564	415655	420054	446139	396314	18.4675	-0.376731	0.00101594	0.00423373	dynein light chain, putative
Tb927.10.6680:mRNA-p1	Tb927.10.6680	FALSE	787532	783367	740792	692305	780057	491110	425202	601995	673189	19.4328	0.30825	0.106622	0.160012	member of the NOL1/NOP2/sun family of proteins
Tb927.10.6690:mRNA-p1	Tb927.10.6690	FALSE	37569	37930.4	38928.2	35962.3	43453.9	54100.9	33684	37889.2	55025.6	15.3289	-0.156073	0.369253	0.455108	protein tyrosine phosphatase 1
Tb927.10.6700:mRNA-p1	Tb927.10.6700	FALSE	151703	152044	152764	164760	145837	131494	174384	140262	138428	17.1977	0.0990032	0.245129	0.321736	Kinetochore interacting protein 3
Tb927.10.6710:mRNA-p1	Tb927.10.6710	TRUE	397671	355721	398588	261228	328220	279804	228692	226688	288845					hypothetical protein, conserved
Tb927.10.6750:mRNA-p1	Tb927.10.6750	FALSE	960582	884389	824086	763385	750041	654553	649801	653265	691286	19.6185	0.347061	0.00601572	0.0157355	Plasma-membrane choline transporter, putative
Tb927.10.6780:mRNA-p1	Tb927.10.6780	FALSE	1091965	1.36488e+06	1.07234e+06	865320	851232	766757	855138	888199	867046	19.9156	0.546796	0.00148766	0.00561506	vacuolar protein sorting-associated protein 45, putative
Tb927.10.6790:mRNA-p1	Tb927.10.6790	TRUE	15268.5	10517.6	15703.5	8265.8	10403.1	12921.6	15620.2	18395	18925.2					Gamma-tubulin complex component 3-like protein
Tb927.10.6800:mRNA-p1	Tb927.10.6800	FALSE	3.45822e+06	3.27879e+06	3810365	3.11432e+06	3050630	2.80808e+06	2.94778e+06	2.98339e+06	3061401	21.6353	0.278401	0.0112547	0.0257558	developmentally regulated GTP-binding protein, putative
Tb927.10.6810:mRNA-p1	Tb927.10.6810	FALSE	451414	522307	469612	516967	519748	495976	540515	564151	513599	18.9264	-0.0425477	0.507165	0.588316	guanylate kinase, putative
Tb927.10.6820:mRNA-p1	Tb927.10.6820	FALSE	16862906	17649142	16170422	17412476	17421092	14127035	13975973	13316394	13169324	23.9898	0.102361	0.278145	0.359167	hypothetical protein, conserved
Tb927.10.6840:mRNA-p1	Tb927.10.6840	FALSE	1.1079e+06	1.14634e+06	1.14449e+06	1.01309e+06	1.02922e+06	979852	1.00842e+06	1.06859e+06	945804	20.0353	0.216106	0.0031924	0.00980013	hypothetical protein, conserved
Tb927.10.6870:mRNA-p1	Tb927.10.6870	FALSE	441124	442324	452867	641812	615533	604605	674739	658844	642621	19.0125	-0.431639	8.71e-05	0.000916903	short-chain dehydrogenase, putative
Tb927.10.6940:mRNA-p1;Tb927.10.6970:mRNA-p1	Tb927.10.6940	FALSE	1.13567e+06	1.30896e+06	1.18635e+06	1.08938e+06	1.02445e+06	994481	1.14133e+06	1.08174e+06	1.06421e+06	20.1017	0.269271	0.00464003	0.0128378	serine peptidase, Clan SC, Family S9B
Tb927.10.6960:mRNA-p1	Tb927.10.6960	FALSE	1.48594e+06	1.44338e+06	1.48733e+06	2210754	2312257	2135276	2.61374e+06	2.53352e+06	2280406	20.7938	-0.545008	5.65e-05	0.000731385	hypothetical protein, conserved
Tb927.10.6980:mRNA-p1	Tb927.10.6980	FALSE	103343	86024.6	95688.7	163935	162720	187090	159655	174660	197627	16.9659	-0.804293	0.00030618	0.00185723	caltractin, putative
Tb927.10.6990:mRNA-p1	Tb927.10.6990	FALSE	49688.5	67474.1	40551.6	45439.7	53920.7	56575.5	51055.1	52346.9	50995.3	15.6633	0.0372413	0.855518	0.889668	hypothetical protein, conserved
Tb927.10.7000:mRNA-p1	Tb927.10.7000	TRUE	150527	140278	124208	149171	133055	146803	202913	170694	166962					hypothetical protein, conserved
Tb927.10.7010:mRNA-p1	Tb927.10.7010	FALSE	208673	256109	233839	177217	198838	198674	135575	152822	184702	17.6934	0.325232	0.0140238	0.030616	hypothetical protein, conserved
Tb927.10.7020.1-p1;Tb927.10.7020.2-p1	Tb927.10.7020	FALSE	1.7631e+06	1.91512e+06	1.80451e+06	1.07871e+06	994099	852353	757359	730264	759833	20.3531	0.958853	2.7e-05	0.00050744	acid phosphatase, putative
Tb927.10.7030:mRNA-p1	Tb927.10.7030	TRUE	250172	246842	293628	248156	276754	265773	187095	183931	178310					hypothetical protein, conserved
Tb927.10.7050:mRNA-p1	Tb927.10.7050	FALSE	139448	119960	129525	174455	191414	181128	215606	202166	195506	17.2369	-0.447122	0.0018893	0.00669145	Chromatin assembly factor 1 subunit B
Tb927.10.7060:mRNA-p1	Tb927.10.7060	FALSE	667905	636961	665388	591615	604155	669227	601446	679673	644540	19.2928	0.127554	0.150974	0.214488	Nucleoporin NUP96
Tb927.10.7070:mRNA-p1	Tb927.10.7070	FALSE	77929.4	74648	86889.6	80184.1	118714	136159	70817.5	80863.5	79202.7	16.5166	-0.406267	0.108164	0.161774	small nuclear RNA-activating protein
Tb927.10.7080:mRNA-p1	Tb927.10.7080	FALSE	615220	207366	369640	377735	337137	306646	456606	282754	486106	18.4261	0.137271	0.736287	0.790387	ATP-dependent DEAD/H RNA helicase, putative
Tb927.10.7090:mRNA-p1	Tb927.10.7090	FALSE	8637762	8341241	9744151	8507214	8889596	9343289	10155729	10472000	10752433	23.0936	0.0434705	0.638807	0.705337	Alternative oxidase, mitochondrial
Tb927.10.710:mRNA-p1	Tb927.10.710	FALSE	305614	305291	296923	311331	283592	261546	260468	241086	248406	18.1718	0.134118	0.0793759	0.124834	hypothetical protein, conserved
Tb927.10.7110:mRNA-p1	Tb927.10.7110	FALSE	1.33981e+06	1.30284e+06	1.34371e+06	1.08724e+06	1147066	1.02124e+06	1124929	1.14582e+06	1.05796e+06	20.2033	0.340221	0.00119155	0.00479825	Myo-inositol 1-phosphate synthase
Tb927.10.7120:mRNA-p1	Tb927.10.7120	FALSE	363053	334946	364097	714516	666245	680347	781751	757708	787739	18.9196	-0.910388	7.32e-06	0.000285173	hypothetical protein, conserved
Tb927.10.7130:mRNA-p1	Tb927.10.7130	FALSE	314789	284133	319587	513281	620024	366663	214841	247567	296047	18.5689	-0.629894	0.0152856	0.032788	hypothetical protein, conserved
Tb927.10.7140:mRNA-p1	Tb927.10.7140	FALSE	884910	936208	894752	818583	846368	795317	777080	724663	811401	19.7249	0.189199	0.00752957	0.0188023	membrane-bound acid phosphatase 2
Tb927.10.7190:mRNA-p1	Tb927.10.7190	FALSE	428958	484813	429033	324172	285494	260811	303529	293785	270392	18.4637	0.675272	0.000206845	0.0014598	D-tyrosyl-tRNA deacylase, putative
Tb927.10.720:mRNA-p1	Tb927.10.720	FALSE	471518	511890	468280	521525	506899	479348	510897	508516	486172	18.9193	-0.00843371	0.874665	0.903318	Flagellum attachment zone protein 24
Tb927.10.7200:mRNA-p1	Tb927.10.7200	FALSE	802145	726159	855112	946963	845073	786708	850460	846727	666228	19.6613	-0.0660874	0.501203	0.583377	TPR repeat, putative
Tb927.10.7210:mRNA-p1	Tb927.10.7210	FALSE	68255.8	99461.6	86272.1	101438	104548	97006	139039	105824	122222	16.4965	-0.22434	0.136928	0.197105	Flagellum attachment zone protein 17
Tb927.10.7230:mRNA-p1	Tb927.10.7230	FALSE	1405459	1.57619e+06	1.48169e+06	1.74321e+06	1.86785e+06	1.87287e+06	1.94155e+06	2.04232e+06	2.00658e+06	20.6607	-0.251319	0.00908613	0.0217486	Flagellar Member 1
Tb927.10.7240:mRNA-p1	Tb927.10.7240	FALSE	26942.4	26425.1	24259.7	31839.4	37840.3	42873.4	23742.7	27232.8	31878.4	14.9299	-0.480259	0.0102244	0.0239236	kinetoplastid kinetochore protein 14
Tb927.10.7270:mRNA-p1	Tb927.10.7270	FALSE	8391.78	16064.1	9356.19	17019.9	24238.3	42611.3	14705.5	17807.7	30103	14.0414	-1.22039	0.0239051	0.046948	hypothetical protein, conserved
Tb927.10.7280:mRNA-p1	Tb927.10.7280	FALSE	294542	317480	298354	269897	266696	236312	248211	248476	260506	18.1	0.284521	0.00318149	0.00977289	pre-mRNA splicing factor ATP-dependent RNA helicase, putative
Tb927.10.7290:mRNA-p1	Tb927.10.7290	FALSE	99835	77743.8	103482	54959.3	51611.3	53066.3	41748.7	44371.2	53687.3	16.1102	0.851808	0.000521187	0.00268841	Flagellar Member 2
Tb927.10.730:mRNA-p1	Tb927.10.730	FALSE	1.70736e+06	1.90598e+06	1.78204e+06	3786392	3.61957e+06	3188546	1.69242e+06	3.27549e+06	1448097	21.2711	-0.924672	1.27e-05	0.000380238	ATP synthase, putative
Tb927.10.7300:mRNA-p1	Tb927.10.7300	FALSE	66828	65585.5	78668.5	88741	103564	110977	88078.2	81668.6	111788	16.367	-0.47498	0.00927891	0.0221266	hypothetical protein, conserved
Tb927.10.7310:mRNA-p1	Tb927.10.7310	FALSE	407368	468069	440025	431071	390609	404839	427456	405781	387325	18.6985	0.146444	0.0615414	0.101692	terminal uridylyltransferase 3, putative
Tb927.10.7330:mRNA-p1;Tb927.10.7340:mRNA-p1	Tb927.10.7330	FALSE	12675678	13613578	12977866	11695392	11594359	11756362	11217648	11056237	10567588	23.5681	0.210016	0.00473491	0.0130101	40S ribosomal protein S24E, putative
Tb927.10.7350:mRNA-p1	Tb927.10.7350	FALSE	368528	354077	335253	468318	526142	482826	461858	482492	535731	18.6759	-0.434556	0.000989531	0.00417415	hypothetical protein, conserved
Tb927.10.7360:mRNA-p1	Tb927.10.7360	FALSE	55178.1	35101.2	52110.8	70976	77166.8	71500.4	74207.8	77261.9	75164.6	15.8414	-0.605457	0.0181107	0.0373919	ATP-binding cassette protein, putative
Tb927.10.7380:mRNA-p1	Tb927.10.7380	FALSE	155250	163609	146549	123904	121563	118873	141798	131779	113620	17.0744	0.39852	0.000286148	0.00177569	LSU ribosomal protein, mitochondrial, putative
Tb927.10.7390:mRNA-p1	Tb927.10.7390	FALSE	196877	187459	184238	190336	179472	158627	186572	185167	184485	17.4855	0.155726	0.0733176	0.117035	PHF5-like protein, putative
Tb927.10.740:mRNA-p1	Tb927.10.740	FALSE	248854	527262	242139	390060	366088	360072	420699	406728	386008	18.3972	-0.184943	0.555863	0.632556	structural maintenance of chromosome 4, putative
Tb927.10.7400:mRNA-p1	Tb927.10.7400	FALSE	141743	45945.4	109470	72992.3	75982.8	85173.4	169989	252203	190377	16.3566	0.244485	0.583711	0.65707	predicted zinc finger protein
Tb927.10.7410:mRNA-p1	Tb927.10.7410	FALSE	8432498	8469480	8418802	4.321e+06	3.97088e+06	3.79201e+06	3.17561e+06	3.13612e+06	3.22157e+06	22.4828	1.11592	8.99e-07	0.000130828	succinyl-CoA ligase [GDP-forming] beta-chain, putative
Tb927.10.7420:mRNA-p1	Tb927.10.7420	FALSE	715632	912349	765314	895583	732002	683031	853322	799699	693321	19.5802	0.099307	0.440824	0.526134	bromodomain factor 2 protein, putative
Tb927.10.7430:mRNA-p1	Tb927.10.7430	FALSE	81704.7	76253.5	84594.7	101491	114054	113946	113640	115458	126847	16.5308	-0.394573	0.00368936	0.0109402	GTP-binding protein, putative
Tb927.10.7440:mRNA-p1	Tb927.10.7440	FALSE	772794	803138	760996	718715	676148	646638	681271	647231	596797	19.4815	0.242532	0.00267746	0.00863175	ATP-dependent RNA helicase MTR4
Tb927.10.7450:mRNA-p1	Tb927.10.7450	FALSE	365944	372511	422011	410542	357453	362503	332241	319512	356416	18.5482	0.0841996	0.343284	0.428055	Ribosomal RNA processing protein 41A
Tb927.10.7470:mRNA-p1	Tb927.10.7470	TRUE	219981	268229	215201	258084	192732	191328	223785	301569	225957					RNA-binding protein, putative
Tb927.10.7480:mRNA-p1	Tb927.10.7480	TRUE	107913	125867	124648	114884	108006	100639	89628.2	107625	105667					hypothetical protein, conserved
Tb927.10.7490:mRNA-p1	Tb927.10.7490	FALSE	147520	162741	154020	134196	130885	148607	119591	130295	129687	17.1634	0.214052	0.0299962	0.0565491	cullin 2, putative
Tb927.10.750:mRNA-p1	Tb927.10.750	FALSE	170135	125649	197545	193565	164655	174730	148227	140379	160252	17.3775	-0.0864813	0.645786	0.710587	hypothetical protein, conserved
Tb927.10.7500:mRNA-p1	Tb927.10.7500	FALSE	2.60888e+06	3.13007e+06	2912828	2.18691e+06	2250234	2367800	2314777	2.23225e+06	1.95406e+06	21.2926	0.389741	0.00295465	0.00925126	fibrillarin
Tb927.10.7510:mRNA-p1	Tb927.10.7510	FALSE	364235	354055	347134	499979	517613	497645	636804	596591	608583	18.7005	-0.461612	0.000111453	0.00102618	chromatin binding protein, putative
Tb927.10.7520:mRNA-p1	Tb927.10.7520	TRUE	54934.6	42907.5	49766.2	74939.1	84994.8	78224.7	88602.6	81767.6	83748.9					folylpolyglutamate synthase, putative
Tb927.10.7540:mRNA-p1	Tb927.10.7540	FALSE	40780.3	40003.5	47167.5	75567.2	76557.7	76185.2	67093.6	63784.4	71381.9	15.8046	-0.792779	7.05e-05	0.000810519	VRR-NUC domain containing protein, putative
Tb927.10.7550.1:mRNA-p1;Tb927.10.7550.2:mRNA-p1	Tb927.10.7550	FALSE	971306	1.05789e+06	928033	852710	775183	722332	719355	753295	739147	19.751	0.379218	0.00182314	0.00650519	hypothetical protein, conserved
Tb927.10.7570:mRNA-p1	Tb927.10.7570	FALSE	3.47629e+06	3619486	3.78871e+06	1.90218e+06	1.76828e+06	1.80799e+06	1.54753e+06	1.6352e+06	1.58233e+06	21.3034	1.03678	1.67e-06	0.000180621	dihydrolipoamide acetyltransferase E2 subunit, putative
Tb927.10.7580:mRNA-p1	Tb927.10.7580	FALSE	153432	143143	152048	186063	194804	177411	190914	181312	175280	17.3557	-0.268548	0.00501902	0.0136422	Exportin-5, putative
Tb927.10.7600:mRNA-p1	Tb927.10.7600	FALSE	39625.2	53611.1	45669.8	57810	55133.7	52253.2	58115.9	54417.3	46251.6	15.6263	-0.213297	0.0899215	0.138421	Centrosomal protein POC5, putative
Tb927.10.7610:mRNA-p1	Tb927.10.7610	FALSE	707429	1.03747e+06	1.06591e+06	674968	461054	460522	680106	470823	494027	19.414	0.86275	0.00647615	0.0166222	NADH-ubiquinone oxidoreductase complex I subunit, putative
Tb927.10.7620:mRNA-p1	Tb927.10.7620	FALSE	301513	288838	298753	289274	252648	261940	268164	255883	242074	18.1116	0.194106	0.0220266	0.0438518	mitochondrial ATP-dependent zinc metallopeptidase, putative
Tb927.10.7630:mRNA-p1	Tb927.10.7630	FALSE	730098	785787	801378	662121	625666	568900	669363	757678	634193	19.4058	0.367913	0.00134366	0.0052348	transportin2- like protein
Tb927.10.7670:mRNA-p1	Tb927.10.7670	FALSE	102092	109089	112918	212134	188667	194808	203364	203960	193737	17.1672	-0.830842	1.31e-05	0.000381794	Protein of unknown function (DUF2962), putative
Tb927.10.7680:mRNA-p1	Tb927.10.7680	FALSE	1.18713e+06	1.17247e+06	1.16959e+06	1.00472e+06	999608	1.00194e+06	1000776	979303	967783	20.0589	0.277897	0.00100332	0.00421644	GTPase activating protein, putative
Tb927.10.7690:mRNA-p1	Tb927.10.7690	FALSE	936704	815058	958372	1297935	1.3622e+06	1.25171e+06	1.47327e+06	1.43743e+06	1.44781e+06	20.0561	-0.485689	0.00135014	0.0052558	Component of motile flagella 4
Tb927.10.770:mRNA-p1	Tb927.10.770	FALSE	144658	190154	152139	145802	106243	108088	90530.1	109305	108193	17.0864	0.487102	0.0171401	0.0357733	RF-1 domain containing protein, putative
Tb927.10.7700:mRNA-p1	Tb927.10.7700	FALSE	371653	377527	383980	266074	271560	264040	194720	235759	271975	18.2858	0.545799	2.66e-05	0.000507196	ATP-binding cassette protein subfamily G
Tb927.10.7710:mRNA-p1	Tb927.10.7710	FALSE	249662	201555	238637	387117	395212	376712	372105	345487	302361	18.1907	-0.707733	0.000380219	0.00216326	40S ribosomal protein S8, putative
Tb927.10.7730:mRNA-p1	Tb927.10.7730	FALSE	218536	238513	230148	328933	307405	296354	325352	324571	339704	18.0332	-0.393688	0.000311299	0.00188164	Domain of unknown function (DUF4496), putative
Tb927.10.7740:mRNA-p1	Tb927.10.7740	FALSE	1.01854e+06	942454	994717	875018	836459	925223	914283	896995	874170	19.8354	0.211807	0.0253929	0.0492244	protein transport protein SEC23
Tb927.10.7750:mRNA-p1	Tb927.10.7750	FALSE	1128783	1.15353e+06	1.13262e+06	857629	830606	714935	734796	718240	625340	19.8714	0.557877	0.000194477	0.00140351	hypothetical protein, conserved
Tb927.10.7770:mRNA-p1	Tb927.10.7770	FALSE	61306.7	191850	51808	137830	103136	90045.2	107586	114026	117331	16.5585	-0.310379	0.557188	0.633613	hypothetical protein
Tb927.10.7780:mRNA-p1	Tb927.10.7780	FALSE	123543	129930	142779	153317	150590	163863	158777	149426	143516	17.1376	-0.194474	0.048804	0.083704	Mitogen-activated protein kinase KFR1
Tb927.10.7790:mRNA-p1	Tb927.10.7790	FALSE	360117	393394	372254	374116	365430	369384	374482	377800	345049	18.5148	0.0674065	0.215092	0.288395	ubiquitin fusion degradation protein, putative
Tb927.10.780:mRNA-p1	Tb927.10.780	TRUE	29358.9	27835	35701.8	54455.8	48062.6	45804	54257.8	44904.8	43136.9					Ring finger domain containing protein, putative
Tb927.10.7800:mRNA-p1	Tb927.10.7800	FALSE	236337	229622	253944	222235	216152	238472	177724	161999	186977	17.8354	0.135453	0.12196	0.178999	cop9 signalosome complex subunit, putative
Tb927.10.7810:mRNA-p1	Tb927.10.7810	FALSE	245593	208453	245706	335475	328675	310296	359776	334728	353147	18.0765	-0.434631	0.00257351	0.00837788	Pre-rRNA-processing protein ESF1, putative
Tb927.10.7820:mRNA-p1	Tb927.10.7820	FALSE	43953.9	105413	108100	92274.9	75511.1	72115.1	53279.8	63444.8	76584.2	16.2865	0.04501	0.903582	0.926841	hypothetical protein, conserved
Tb927.10.7830:mRNA-p1	Tb927.10.7830	FALSE	2213119	1.77061e+06	2144123	2.17072e+06	2.02427e+06	1.81589e+06	570496	1.06426e+06	1.85863e+06	20.9514	0.0713831	0.54899	0.627117	hypothetical protein, conserved
Tb927.10.7850:mRNA-p1	Tb927.10.7850	TRUE	32160.8	25974.1	29234	21077.2	29035.8	39358.3	30686.4	36699.2	44201.8					protein-L-isoaspartate, putative
Tb927.10.7860:mRNA-p1	Tb927.10.7860	FALSE	830888	739091	819714	562239	635669	598724	596778	596378	496295	19.4044	0.457955	0.00177381	0.00635758	hypothetical protein, conserved
Tb927.10.7880:mRNA-p1	Tb927.10.7880	FALSE	343651	362250	339569	573638	575020	591482	560147	582491	675888	18.7866	-0.688921	1.17e-05	0.000356924	Sperm tail/Sperm tail C-terminal domain containing protein, putative
Tb927.10.7890:mRNA-p1	Tb927.10.7890	FALSE	170637	115617	161549	136221	145159	136129	122915	132236	135015	17.1351	0.127798	0.461945	0.545623	hypothetical protein, conserved
Tb927.10.790:mRNA-p1	Tb927.10.790	FALSE	977273	1.0737e+06	986907	849221	762954	751565	828904	816905	807813	19.7756	0.409417	0.000492565	0.00258246	vesicle-associated membrane protein, putative
Tb927.10.7900:mRNA-p1	Tb927.10.7900	FALSE	170467	178208	152506	69141.6	71313.7	75806	160733	34547.2	74037.3	16.7503	1.25712	4.71e-06	0.000243967	hypothetical protein, conserved
Tb927.10.7910:mRNA-p1	Tb927.10.7910	FALSE	345234	335224	400870	281109	314160	321994	271210	298156	297567	18.3459	0.281953	0.0354221	0.0645164	RNA editing complex protein, putative
Tb927.10.7920:mRNA-p1	Tb927.10.7920	FALSE	311967	340531	350517	486706	557532	548323	579944	592241	617581	18.6909	-0.619593	0.000355891	0.00207979	hypothetical protein, conserved
Tb927.10.7930:mRNA-p1	Tb927.10.7930	FALSE	5830531	5855159	6.00791e+06	5.91659e+06	5.57622e+06	5.98344e+06	6426430	6.16285e+06	6114732	22.4911	0.0649535	0.282913	0.364637	2,3-bisphosphoglycerate-independent phosphoglycerate mutase
Tb927.10.7940:mRNA-p1	Tb927.10.7940	FALSE	395250	405019	417560	354619	358115	327352	321329	327953	328843	18.525	0.274966	0.00203519	0.00707226	methyltransferase, putative
Tb927.10.7960:mRNA-p1	Tb927.10.7960	FALSE	458295	361454	471968	316197	296868	263216	351812	581592	320819	18.4375	0.600525	0.00346431	0.0104147	hypothetical protein, conserved
Tb927.10.7970:mRNA-p1	Tb927.10.7970	FALSE	245863	240001	232130	173478	164266	178337	140447	142194	158739	17.6385	0.523377	0.000133887	0.00112599	Organic solute transporter Ostalpha, putative
Tb927.10.7990:mRNA-p1	Tb927.10.7990	FALSE	869365	941613	879372	1.031e+06	950134	875003	978523	934514	911906	19.8241	-0.037378	0.573534	0.648227	replication factor C subunit 3, putative
Tb927.10.800:mRNA-p1	Tb927.10.800	TRUE	37363.3	28007.3	29630.5	73305.2	70637.7	76789.4	56424.6	70996.4	75289.2					hypothetical protein, conserved
Tb927.10.8000:mRNA-p1	Tb927.10.8000	FALSE	300199	300208	288957	400432	479335	414428	516481	500151	465838	18.4543	-0.490429	0.00106923	0.00442084	hypothetical protein, conserved
Tb927.10.8010:mRNA-p1	Tb927.10.8010	FALSE	10965.3	5121.66	9744.29	6190.5	7054.31	9783.46	5599.97	8164.17	6876.04	12.9469	0.165607	0.645589	0.710534	hypothetical protein, conserved
Tb927.10.8020:mRNA-p1	Tb927.10.8020	FALSE	4418627	4567389	4447774	2.8535e+06	2.80808e+06	2.93904e+06	2.78344e+06	2941252	2.88053e+06	21.7812	0.690026	1.03e-05	0.000335226	prolyl endopeptidase
Tb927.10.8030:mRNA-p1	Tb927.10.8030	FALSE	1.73995e+06	1715287	1.76667e+06	1434175	1.49664e+06	1.48904e+06	1.42146e+06	1.40784e+06	1.32997e+06	20.6193	0.287296	0.00192253	0.00676414	Mitochondrial ATP synthase subunit 5
Tb927.10.8040:mRNA-p1	Tb927.10.8040	FALSE	1910550	2.05514e+06	1.89153e+06	1.75422e+06	1.71982e+06	1.51143e+06	1.70602e+06	1.72712e+06	1.71262e+06	20.7872	0.281157	0.00472643	0.0129943	beta adaptin, putative
Tb927.10.8060:mRNA-p1	Tb927.10.8060	FALSE	925933	945609	933190	774753	796008	729617	703552	651326	643916	19.6996	0.333451	0.000489641	0.00257691	SET domain containing protein, putative
Tb927.10.8080:mRNA-p1	Tb927.10.8080	FALSE	702510	611290	637478	608301	577476	554295	597050	468936	528524	19.2353	0.210413	0.0290818	0.0551049	Uncharacterized conserved protein (DUF2042), putative
Tb927.10.8090:mRNA-p1	Tb927.10.8090	FALSE	129042	102431	124531	92393.5	99445.3	84311.5	79828.1	87874.4	101502	16.6767	0.409018	0.0125175	0.0280429	hypothetical protein, conserved
Tb927.10.810:mRNA-p1	Tb927.10.810	FALSE	130707	174557	181235	260771	212927	208665	202291	194877	213100	17.5486	-0.448915	0.0210482	0.0423084	Pentatricopeptide repeat protein (PPR), putative
Tb927.10.8100:mRNA-p1	Tb927.10.8100	FALSE	82060.3	103875	86842.5	87056.9	90860.1	92729.5	92875	98218.3	97379.2	16.4714	0.0509724	0.602904	0.674082	hypothetical protein, conserved
Tb927.10.8110:mRNA-p1	Tb927.10.8110	FALSE	521755	520379	504066	530273	451785	479450	556750	504753	467437	18.9417	0.130828	0.0930536	0.142738	Protein of unknown function (DUF2453), putative
Tb927.10.8140:mRNA-p1	Tb927.10.8140	FALSE	67695.2	57639.8	73083.6	97045.2	98350	108952	72702	70678.5	95101.8	16.326	-0.575617	0.00263397	0.00851686	EVE domain containing protein, putative
Tb927.10.8150:mRNA-p1	Tb927.10.8150	TRUE	24519.6	12368.5	14699.3	8297.62	21443.1	12779.5	5872.84	8054.09	15838.1					Bromodomain factor 1
Tb927.10.8160:mRNA-p1	Tb927.10.8160	FALSE	261138	275659	260111	391536	205759	184644	236950	228446	201676	17.9719	0.157224	0.580593	0.654482	hypothetical protein, conserved
Tb927.10.8170:mRNA-p1	Tb927.10.8170	FALSE	1.28313e+06	1357132	1238662	1.32197e+06	1.22408e+06	1.17588e+06	962623	968583	998576	20.2797	0.10686	0.102843	0.155025	Nucleoporin NUP144
Tb927.10.8180:mRNA-p1	Tb927.10.8180	FALSE	101598	95861.5	81727.2	115957	122311	125606	122646	128629	140386	16.7022	-0.340854	0.0130012	0.028903	hypothetical protein, conserved
Tb927.10.8190:mRNA-p1	Tb927.10.8190	FALSE	5245855	5040294	4.93958e+06	4.54399e+06	4.0779e+06	3987094	4.76618e+06	4438447	4176757	22.1462	0.320547	0.00195694	0.00684467	T-complex protein 1, theta subunit, putative
Tb927.10.820:mRNA-p1	Tb927.10.820	FALSE	309297	318963	345693	405786	474922	477820	501165	510708	536788	18.5544	-0.431105	0.00438228	0.0123456	hypothetical protein, conserved
Tb927.10.8200:mRNA-p1	Tb927.10.8200	FALSE	621375	697254	620096	743631	736044	663600	710392	729477	659573	19.3807	-0.0984546	0.173868	0.240594	Ribosomal protein L1p/L10e family, putative
Tb927.10.8210:mRNA-p1	Tb927.10.8210	FALSE	53661.8	37313.8	46099.3	55279.4	66821.7	69715.4	51201.7	121274	59576	15.7192	-0.446833	0.0411286	0.0730769	KREPA2
Tb927.10.8240:mRNA-p1	Tb927.10.8240	FALSE	211499	210213	191188	334250	346935	318429	352402	318966	330272	18.0006	-0.659792	4.17e-05	0.00063238	Cytokinesis initiation factor 4
Tb927.10.8270:mRNA-p1;Tb927.10.8290:mRNA-p1	Tb927.10.8270	FALSE	3.80205e+06	4491770	3.04261e+06	4199071	3.95915e+06	3.8222e+06	1.84494e+06	3.7227e+06	4065815	21.8884	-0.0502012	0.723222	0.780031	eukaryotic translation initiation factor 3 subunit c
Tb927.10.830:mRNA-p1	Tb927.10.830	FALSE	582340	574261	642931	1.08751e+06	1.23303e+06	1.36898e+06	1377221	1.39394e+06	1429220	19.7167	-0.98473	0.000134352	0.00112599	adenylate kinase, putative
Tb927.10.8330:mRNA-p1	Tb927.10.8330	FALSE	80787.3	75778.1	78837.8	241628	244103	237207	250113	232964	245481	17.0775	-1.57257	1.3e-07	6.41e-05	S. cerevisiae PSP1 homologue, putative
Tb927.10.8360.1:mRNA-p1;Tb927.10.8360.2:mRNA-p1	Tb927.10.8360	FALSE	48098	57212	43932.4	25224.3	26394.9	50624.3	49874.6	39562.7	51224.8	15.2951	0.660789	0.0669417	0.108925	Poly(A)-specific ribonuclease PARN-2
Tb927.10.8390:mRNA-p1	Tb927.10.8390	FALSE	99040.8	91822.2	94819.5	93138.5	100798	85881.8	86723.8	88036.6	85742.9	16.5309	0.0788705	0.326795	0.410378	Concanavalin A-like lectin/glucanases superfamily/SPRY domain/HECT-domain (ubiquitin-transferase), putative
Tb927.10.840:mRNA-p1	Tb927.10.840	FALSE	364793	317254	358796	546295	556113	558408	720416	696355	701985	18.7486	-0.630268	0.00021008	0.00147827	Flagellum attachment zone protein 6
Tb927.10.8410:mRNA-p1	Tb927.10.8410	FALSE	214444	225502	234364	217944	172790	183962	163269	183883	173525	17.6674	0.283265	0.0197533	0.0401433	hypothetical protein, conserved
Tb927.10.8420:mRNA-p1	Tb927.10.8420	FALSE	597120	457010	593883	423605	451125	393011	290722	299695	391953	18.8801	0.416432	0.0182506	0.0376321	Phosphatidylinositol 3-kinase tor1
Tb927.10.8430:mRNA-p1	Tb927.10.8430	FALSE	12010830	13533569	12589701	11979667	10619814	10702759	10928039	10439361	9188476	23.5085	0.242495	0.00897595	0.0215279	40S ribosomal protein S12, putative
Tb927.10.850:mRNA-p1	Tb927.10.850	FALSE	46483.3	41916.6	44068.8	51935.3	47314.9	49474.8	68730.5	63832.9	63586.1	15.5213	-0.120673	0.123898	0.181566	hook complex protein, conserved
Tb927.10.8540:mRNA-p1	Tb927.10.8540	FALSE	898079	1.0406e+06	913389	1.45746e+06	1.30403e+06	1.33157e+06	1.50327e+06	1.41178e+06	1373422	20.1254	-0.476081	0.000498712	0.0026033	chaperone protein DnaJ, putative
Tb927.10.8560:mRNA-p1	Tb927.10.8560	FALSE	296012	273466	272268	320307	347262	325141	345114	354846	454532	18.2247	-0.191605	0.0295121	0.0557218	small GTPase, putative
Tb927.10.8570:mRNA-p1	Tb927.10.8570	FALSE	236238	124140	238775	133163	157519	151777	162664	163799	150816	17.3647	0.425629	0.178749	0.24628	hypothetical protein, conserved
Tb927.10.8580:mRNA-p1	Tb927.10.8580	FALSE	93715.6	90699.8	107301	71969.6	70465.5	67657.2	53052.4	58526.8	48646.7	16.3389	0.516707	0.000661473	0.00316242	ADP-ribosylation factor-like protein 3b, putative
Tb927.10.8600:mRNA-p1	Tb927.10.8600	FALSE	1.43894e+06	1758132	1.47261e+06	2.28057e+06	1.81776e+06	1.89967e+06	957179	824562	1.93332e+06	20.7527	-0.313395	0.0259276	0.0501389	Vps54-like protein, putative
Tb927.10.8630:mRNA-p1	Tb927.10.8630	FALSE	798394	858165	856437	601913	652932	664451	610588	633023	691159	19.4892	0.435914	0.000777171	0.0035408	Sucrase/ferredoxin-like, putative
Tb927.10.8640:mRNA-p1	Tb927.10.8640	FALSE	527361	608285	513607	586274	539652	525504	650019	661726	580629	19.0752	0.0421954	0.582203	0.655834	Galactose oxidase, central domain containing protein, putative
Tb927.10.8660:mRNA-p1	Tb927.10.8660	FALSE	175776	146800	170692	217556	251822	234379	221764	243893	260441	17.5885	-0.467989	0.00442858	0.0124322	Fis1 C-terminal tetratricopeptide repeat, putative
Tb927.10.8670:mRNA-p1	Tb927.10.8670	TRUE	54940.8	46113	51888.6	42239.8	34456.7	38755.8	39946.4	39261	43302.8					hypothetical protein, conserved
Tb927.10.8690:mRNA-p1	Tb927.10.8690	FALSE	104198	55800.2	111522	111311	90110.9	85389.2	98791.5	101462	102648	16.4769	-0.0872682	0.771173	0.822127	TIGR00269 family protein, putative
Tb927.10.870:mRNA-p1	Tb927.10.870	FALSE	67726.1	244173	86784.7	93216.4	42839.9	44318.9	68712	55618.2	58271.2	16.2888	1.05307	0.100643	0.152091	Furrow 1 protein
Tb927.10.8700:mRNA-p1	Tb927.10.8700	TRUE	10548.7	9505.52	10774.7	6264.03	Filtered	6163.46	6744.79	6239.87	4598.37					selenoprotein, putative
Tb927.10.8710:mRNA-p1	Tb927.10.8710	FALSE	259388	370408	320074	427780	385940	653860	587377	652281	546101	18.5677	-0.557301	0.0568053	0.0953119	centrin-3
Tb927.10.8720:mRNA-p1	Tb927.10.8720	FALSE	982568	1039905	1.02601e+06	939441	895185	913821	872406	885070	886799	19.8882	0.195902	0.00585377	0.0153838	CCR4-NOT transcription complex subunit 10, putative
Tb927.10.8730:mRNA-p1	Tb927.10.8730	FALSE	368950	394515	341898	306525	308604	285271	263934	263497	258909	18.3501	0.34089	0.00171036	0.00617171	ABC1 family, putative
Tb927.10.8770:mRNA-p1	Tb927.10.8770	FALSE	233429	354417	228392	211123	192105	177256	134067	182080	209388	17.7992	0.511272	0.0251664	0.048904	disgorgin, putative
Tb927.10.8780:mRNA-p1	Tb927.10.8780	FALSE	279206	300316	335282	619160	596143	622990	572100	566430	563216	18.728	-0.964099	2.13e-05	0.00046829	AAA domain containing protein, putative
Tb927.10.8790:mRNA-p1	Tb927.10.8790	FALSE	600588	623249	575182	439375	441200	416647	378019	392980	400903	18.9659	0.518062	4.59e-05	0.000649006	OTU-like cysteine protease, putative
Tb927.10.880:mRNA-p1	Tb927.10.880	FALSE	391187	462047	363683	360767	409277	357403	316724	360898	340976	18.5783	0.152192	0.184312	0.252422	thymidine kinase
Tb927.10.8820:mRNA-p1	Tb927.10.8820	FALSE	323983	319144	322536	396372	393476	381189	346621	390216	397207	18.4438	-0.231452	0.00223757	0.00759998	hook complex protein, conserved
Tb927.10.8830:mRNA-p1	Tb927.10.8830	FALSE	475180	434353	430859	631331	691197	630723	707314	724030	803904	19.0481	-0.496751	0.000485945	0.00256459	Flagellum attachment zone protein 5
Tb927.10.8850:mRNA-p1	Tb927.10.8850	FALSE	393299	440881	430530	434494	449057	411793	458358	430769	410801	18.71	0.0112232	0.856336	0.89004	A distinct subfamily of CDD/CDA-like deaminases, putative
Tb927.10.8860:mRNA-p1	Tb927.10.8860	TRUE	110138	119161	105989	252333	240466	238300	209633	255008	248840					hypothetical protein, conserved
Tb927.10.8870:mRNA-p1	Tb927.10.8870	FALSE	205387	200805	224825	277618	256348	217143	243286	202914	246290	17.8121	-0.199073	0.0836731	0.130436	Paraflagellar rod (PFR) assembly factor 1
Tb927.10.8880:mRNA-p1	Tb927.10.8880	FALSE	250916	224557	242247	334116	300899	313890	372574	353148	332776	18.0767	-0.356479	0.00250922	0.00824705	RNA interference factor 4
Tb927.10.8890:mRNA-p1	Tb927.10.8890	FALSE	168083	188392	147508	419762	458367	465303	546293	490337	502038	18.0696	-1.37362	1.14e-05	0.000352113	kinetoplast DNA-associated protein, putative
Tb927.10.890:mRNA-p1	Tb927.10.890	FALSE	23345.2	15357.2	27027.9	96663.7	106538	98636.8	111302	103237	98046.3	15.5072	-2.19074	6.18e-05	0.000763615	kinesin, putative
Tb927.10.8900:mRNA-p1	Tb927.10.8900	FALSE	302848	225803	281252	359348	304157	289329	308498	257679	287461	18.1597	-0.192566	0.212972	0.28623	choline/ethanolamine phosphotransferase (CEPT)
Tb927.10.8910:mRNA-p1	Tb927.10.8910	FALSE	632445	606514	586854	492944	542203	549415	477256	484975	468199	19.1204	0.252006	0.0150952	0.0324377	Nucleoporin NUP181
Tb927.10.8920:mRNA-p1	Tb927.10.8920	FALSE	340223	408124	341608	247439	224379	239341	220452	223174	225389	18.1683	0.658481	0.000202883	0.00144245	ras-like small GTPase, putative
Tb927.10.8930:mRNA-p1	Tb927.10.8930	FALSE	726361	785017	784479	1396571	1.32151e+06	1.33279e+06	1.50657e+06	1.46882e+06	1.41148e+06	19.9632	-0.773158	5.77e-06	0.000258283	paraflagellar rod component, putative
Tb927.10.8940:mRNA-p1	Tb927.10.8940	FALSE	6664413	6.33047e+06	6547302	9801447	9959552	11664336	10234200	10731118	13459535	22.984	-0.634576	0.000535588	0.00274203	flagellum targeting protein kharon1, putative
Tb927.10.8950:mRNA-p1;Tb927.10.8970:mRNA-p1	Tb927.10.8950	FALSE	616243	692140	637115	961258	788562	776038	1101700	999111	848109	19.4993	-0.324822	0.00991717	0.0232842	kinetoplast-associated protein 4 isoform 2
Tb927.10.8960:mRNA-p1	Tb927.10.8960	FALSE	290606	296973	271687	414638	444114	404005	486911	430408	420074	18.413	-0.508708	0.000159937	0.00124824	hypothetical protein, conserved
Tb927.10.8980:mRNA-p1	Tb927.10.8980	FALSE	2.38518e+06	1.87044e+06	2.36939e+06	2650698	3.02317e+06	3.27883e+06	2.38984e+06	2.20725e+06	1.72511e+06	21.2931	-0.391312	0.0342303	0.0626553	hypothetical protein, conserved
Tb927.10.900:mRNA-p1	Tb927.10.900	TRUE	66513.3	126505	70928.1	125452	56830.6	53631.9	105276	61770.7	40995.5					hypothetical protein, conserved
Tb927.10.9000:mRNA-p1	Tb927.10.9000	FALSE	54169.8	40299.6	57389.5	45294.8	54865.9	61167.7	49172.1	54485.3	65275	15.6659	-0.0464317	0.812788	0.856395	Mitochondrial processome subunit 2
Tb927.10.9010:mRNA-p1	Tb927.10.9010	TRUE	65523.2	78307.6	55916.2	123710	136323	102602	110398	100803	76614					leucine-rich repeat protein (LRRP), putative
Tb927.10.9020:mRNA-p1	Tb927.10.9020	FALSE	346290	329149	385865	328107	347074	345984	321453	326215	302684	18.4114	0.0994648	0.274847	0.355483	Gcd10p family, putative
Tb927.10.9025:mRNA-p1	Tb927.10.9025	FALSE	52754.7	33581.2	53590.9	48061.7	48678.4	69392.2	75002.7	59940.4	81460.4	15.615	-0.211437	0.430996	0.51685	hypothetical protein
Tb927.10.9040:mRNA-p1	Tb927.10.9040	FALSE	217710	198902	211165	107572	132534	116785	58425.9	110985	135292	17.273	0.865672	0.000129009	0.0011099	hypothetical protein, conserved
Tb927.10.9050:mRNA-p1	Tb927.10.9050	FALSE	86016.8	89071.5	91494.7	77843.9	75517.8	74746.1	46593.2	54325.7	66381.8	16.3351	0.271187	0.00128793	0.00509641	pseudouridine synthase TruD, putative
Tb927.10.9060:mRNA-p1	Tb927.10.9060	TRUE	8621.3	Filtered	Filtered	4644.26	Filtered	6823.29	4424.07	9623.84	4824.77					hypothetical protein, conserved
Tb927.10.9070:mRNA-p1	Tb927.10.9070	FALSE	57884	75613.9	40376.2	136793	39896.3	43474.9	17953.2	24558.2	120021	15.8556	-0.095116	0.857358	0.890434	hypothetical protein, conserved
Tb927.10.9090:mRNA-p1	Tb927.10.9090	FALSE	82630.8	77779.1	87768.3	82186.1	94502.1	97665.2	101157	108281	109637	16.4142	-0.0958777	0.375679	0.460894	Cullin binding, putative
Tb927.10.9120:mRNA-p1	Tb927.10.9120	FALSE	142247	130751	139498	164264	161168	144758	168621	157979	150439	17.1706	-0.141026	0.0820881	0.128467	hypothetical protein, conserved
Tb927.10.9130:mRNA-p1	Tb927.10.9130	FALSE	52802	43825.2	50756.4	70418.8	72611.2	82151.5	77587.9	92912.7	90889.7	15.8947	-0.566268	0.00241898	0.00802198	pre-mRNA splicing factor ATP-dependent RNA helicase, putative
Tb927.10.9140:mRNA-p1	Tb927.10.9140	FALSE	114432	111271	105173	88003	79126	86162.5	73608.2	81300.8	75856.6	16.5657	0.432679	0.000584036	0.00290113	FAD dependent oxidoreductase, putative
Tb927.10.9150:mRNA-p1	Tb927.10.9150	FALSE	358787	323054	345012	382479	372247	324483	384647	359800	349870	18.4268	-0.0228466	0.780896	0.830092	hypothetical protein, conserved
Tb927.10.9160:mRNA-p1	Tb927.10.9160	FALSE	176397	178611	167228	175548	174685	174418	153883	162455	181462	17.421	0.0393275	0.448358	0.533002	Cyclin 12, L-type
Tb927.10.9190.1:mRNA-p1	Tb927.10.9190	FALSE	2.43052e+06	2361104	2.56029e+06	1.93888e+06	2.00846e+06	1.9952e+06	2175946	2.08568e+06	2.03097e+06	21.0793	0.352961	0.00118385	0.00477528	isoleucyl-tRNA synthetase, putative
Tb927.10.920:mRNA-p1	Tb927.10.920	FALSE	130248	118205	131374	247618	232984	223140	240738	228033	198667	17.402	-0.843462	2.01e-05	0.000464503	Ribosomal protein L1p/L10e family, putative
Tb927.10.9200:mRNA-p1	Tb927.10.9200	FALSE	67863.1	83440	57330.4	74792.3	93308.8	80949.2	84643.9	81740.2	77950.1	16.2104	-0.219854	0.200279	0.27188	Nuclease-related domain containing protein, putative
Tb927.10.9240:mRNA-p1	Tb927.10.9240	FALSE	601155	678627	610344	699577	705400	616142	462932	492880	634115	19.3196	-0.0495052	0.497825	0.579727	Tir chaperone protein (CesT) family, putative
Tb927.10.9250:mRNA-p1	Tb927.10.9250	FALSE	1.89944e+06	1.98211e+06	1.87416e+06	1.58521e+06	1.52228e+06	1.43053e+06	1.67442e+06	1.71322e+06	1.59722e+06	20.7079	0.390366	0.000217364	0.00150739	adenylyl cyclase-associated protein, putative
Tb927.10.9260:mRNA-p1	Tb927.10.9260	FALSE	162152	169015	167864	185205	175039	170422	193570	192276	177967	17.3962	-0.041474	0.40316	0.489099	hypothetical protein, conserved
Tb927.10.930:mRNA-p1	Tb927.10.930	TRUE	52451.3	55598.4	69546.6	47520.6	31692.4	27576.4	31218.7	21174.7	13861.1					hypothetical protein, conserved
Tb927.10.9300:mRNA-p1	Tb927.10.9300	TRUE	18905.6	10254.5	17822.7	29199.5	25028	25091	27018.2	21057.6	24122.6					adiponectin receptor protein 1
Tb927.10.9330:mRNA-p1	Tb927.10.9330	FALSE	554804	602905	557604	709171	684132	636779	786963	769819	739178	19.254	-0.196121	0.0105791	0.0245853	hypothetical protein, conserved
Tb927.10.9360:mRNA-p1	Tb927.10.9360	FALSE	1.5038e+06	1.46842e+06	1.66531e+06	1.6576e+06	1.77048e+06	1.82673e+06	1.71574e+06	2.08334e+06	2.01287e+06	20.6571	-0.134715	0.15221	0.215923	L-2-hydroxyglutarate dehydrogenase, mitochondrial, putative
Tb927.10.9370:mRNA-p1	Tb927.10.9370	FALSE	79308.4	82728.4	74385.5	79276	84571	83477.2	73940.1	76917.6	62757.9	16.3062	-0.0192877	0.769812	0.820873	hypothetical protein, conserved
Tb927.10.9380:mRNA-p1	Tb927.10.9380	FALSE	70396.4	63628.2	69194.6	83129.5	84825.1	89580.9	79236.4	78470.9	88191	16.2262	-0.295841	0.00773505	0.0191954	SEP domain/UBX domain containing protein, putative
Tb927.10.940:mRNA-p1	Tb927.10.940	FALSE	521536	516691	508543	306418	288887	255431	283863	299309	266180	18.5512	0.913063	1.06e-05	0.000338656	hypothetical protein, conserved
Tb927.10.9400:mRNA-p1	Tb927.10.9400	FALSE	798990	777440	800498	795532	779710	729914	725621	745379	709690	19.5817	0.0916372	0.119403	0.175785	splicing factor 1
Tb927.10.9410:mRNA-p1	Tb927.10.9410	FALSE	153405	134089	164410	121180	119955	131602	113140	125799	142510	17.0672	0.320563	0.0201903	0.0408902	Selenophosphate synthetase 2
Tb927.10.9420:mRNA-p1	Tb927.10.9420	FALSE	8285.25	7592.24	9324.79	8291.38	5701.99	6970.27	5479.42	7521.39	12101.3	12.9012	0.323846	0.0766689	0.121173	mitochondrial chaperone BCS1, putative
Tb927.10.9430:mRNA-p1	Tb927.10.9430	FALSE	4.03336e+06	4265054	4.07355e+06	4.77848e+06	4392381	4217944	5341838	4605540	4.43782e+06	22.04	-0.0658566	0.259074	0.338094	phosphoribosylpyrophosphate synthetase, putative
Tb927.10.9440:mRNA-p1	Tb927.10.9440	FALSE	688235	755045	696620	679779	643906	609253	746975	733798	661057	19.3781	0.193523	0.012028	0.0271622	NADH dehydrogenase
Tb927.10.9445:mRNA-p1	Tb927.10.9445	FALSE	76480.5	77120.2	23578.3	63266.7	77344	88971.3	91226.2	67756.9	103161	15.944	-0.50224	0.339827	0.424296	hypothetical protein
Tb927.10.9450:mRNA-p1	Tb927.10.9450	FALSE	417454	459323	444927	626902	630688	581523	622478	628540	643095	18.9949	-0.430206	0.000211824	0.00148609	invariant surface glycoprotein, putative
Tb927.10.9490:mRNA-p1	Tb927.10.9490	FALSE	42900.3	43518.1	40373.6	39645.9	31870.6	41065.6	48029.4	46070.4	45365.3	15.2852	0.226125	0.0825205	0.128891	expression site-associated gene 3 (ESAG3)-like protein
Tb927.10.9510:mRNA-p1	Tb927.10.9510	FALSE	66998.9	111197	122324	246957	122257	111379	135393	119735	131484	16.8876	-0.581311	0.159087	0.223955	hypothetical protein
Tb927.10.9560:mRNA-p1	Tb927.10.9560	FALSE	88324.1	89772.7	104371	88653.5	84822.6	82511.3	70366.1	73205.1	83386.6	16.458	0.185068	0.0591737	0.0985611	oxidoreductase, putative
Tb927.10.9570:mRNA-p1	Tb927.10.9570	FALSE	2663478	3.98965e+06	2.64072e+06	4.20407e+06	5138239	3.75976e+06	5600873	4604837	4618632	21.7992	-0.464503	0.049871	0.0850625	paraflagellar rod component, putative
Tb927.10.9590.2:mRNA-p1	Tb927.10.9590	FALSE	102962	80811	94940.4	84537.8	90131.2	88623.1	83607.5	95099.9	90443.8	16.4672	0.121998	0.305506	0.388222	hypothetical protein, conserved
Tb927.10.9640:mRNA-p1	Tb927.10.9640	FALSE	192248	194081	187992	391514	334878	371615	328233	340336	422057	18.0211	-0.885508	1.33e-05	0.000384545	hypothetical protein, conserved
Tb927.10.9650:mRNA-p1	Tb927.10.9650	FALSE	987951	951724	975473	977845	973378	877126	838347	865782	924675	19.876	0.0917945	0.157699	0.222199	Nucleoporin NUP152
Tb927.10.9660:mRNA-p1	Tb927.10.9660	FALSE	413590	402380	390125	346911	382333	346957	361301	335728	177963	18.5424	0.212078	0.0157453	0.0335042	Splicing factor CRN, putative
Tb927.10.9670:mRNA-p1	Tb927.10.9670	FALSE	62929	77682	63126.8	77020.6	74281.4	77197.9	65448.1	73737.6	68179.7	16.1391	-0.125853	0.197987	0.269074	ADP-ribosylation factor family, putative
Tb927.10.9680:mRNA-p1	Tb927.10.9680	FALSE	159910	187904	156129	116615	121362	126214	124260	122898	117133	17.1294	0.510914	0.00093737	0.00402138	SET domain containing protein, putative
Tb927.10.970:mRNA-p1	Tb927.10.970	FALSE	402309	328915	450499	426777	418522	422579	388738	390571	293197	18.6409	-0.0669247	0.613853	0.684407	Tetratricopeptide repeat, putative
Tb927.10.9700:mRNA-p1	Tb927.10.9700	FALSE	338187	347175	335335	601343	580465	561442	681692	663974	675101	18.7705	-0.725252	3.39e-06	0.000222681	Flagellum attachment zone protein 22
Tb927.10.9740:mRNA-p1	Tb927.10.9740	FALSE	3.28912e+06	3.51707e+06	3.4246e+06	3.2634e+06	2.96714e+06	3.09573e+06	3148805	2.90147e+06	2.79563e+06	21.6425	0.180659	0.0141103	0.0307628	Regulatory particle triple-A ATPase subunit 6
Tb927.10.9750:mRNA-p1	Tb927.10.9750	FALSE	72219.6	739802	57775.2	97383.1	65166.7	496113	431754	393975	73881.2	17.1651	0.0370647	0.976679	0.982626	ubiquitin-protein ligase, putative
Tb927.10.9760:mRNA-p1	Tb927.10.9760	FALSE	73998.2	35780.5	80969.1	76814.7	82256.2	93723.2	78740.1	76588.4	86604.2	16.122	-0.442063	0.229328	0.304079	alternative oxidase
Tb927.10.9770:mRNA-p1	Tb927.10.9770	FALSE	340370	309737	373374	256211	301795	275907	266317	278849	275164	18.2372	0.341124	0.0178551	0.0369597	gamma-tubulin complex component 2
Tb927.10.9780:mRNA-p1	Tb927.10.9780	FALSE	358968	368727	351741	486366	524425	436948	395419	434724	430564	18.6751	-0.373209	0.00194564	0.00682041	ATP-dependent DEAD/H RNA helicase, putative
Tb927.10.9790:mRNA-p1	Tb927.10.9790	FALSE	170594	155607	168411	124759	126217	118010	125590	122767	238702	17.1273	0.468729	0.000328012	0.00195259	hypothetical protein, conserved
Tb927.10.9800:mRNA-p1	Tb927.10.9800	FALSE	2.21027e+06	2.56845e+06	2.13895e+06	2.43638e+06	2.08974e+06	2032054	1.94778e+06	1.99749e+06	1979121	21.1024	0.123571	0.217607	0.290871	60S ribosomal protein L22
Tb927.10.9820:mRNA-p1	Tb927.10.9820	FALSE	350658	316126	350405	289325	296231	283651	262901	277808	273652	18.2655	0.271914	0.00716075	0.0180507	mitochondrial intermediate peptidase
Tb927.10.9830:mRNA-p1	Tb927.10.9830	FALSE	922885	1.01424e+06	956985	769742	789269	755460	628129	673580	642128	19.7265	0.36814	0.000364218	0.00210535	Mitochondrial ATP synthase subunit, putative
Tb927.10.9840:mRNA-p1	Tb927.10.9840	FALSE	531984	595893	607877	556038	671930	642534	605491	557495	560540	19.2012	-0.0591195	0.575919	0.650632	chaperone protein DnaJ, putative
Tb927.10.9850:mRNA-p1	Tb927.10.9850	FALSE	292220	270667	286493	225976	215549	210690	194711	211505	210759	17.9285	0.427484	0.000318537	0.00191762	amino acid transporter, putative
Tb927.10.9870:mRNA-p1	Tb927.10.9870	FALSE	487775	595612	534931	573414	495715	524999	524700	488384	402363	19.0352	0.0660759	0.464564	0.54786	Component of motile flagella 12
Tb927.10.9880:mRNA-p1;Tb927.11.4300:mRNA-p1	Tb927.10.9880	FALSE	9022404	9934288	8665423	8336685	7.90989e+06	11389676	7.98223e+06	9955898	9683303	23.1325	0.0627011	0.704338	0.764136	60S ribosomal protein L18, putative
Tb927.10.9890:mRNA-p1	Tb927.10.9890	FALSE	466387	474632	447246	405292	423085	449463	434701	428746	496054	18.7679	0.166994	0.0482272	0.082999	hypothetical protein, conserved
Tb927.10.990:mRNA-p1	Tb927.10.990	FALSE	117299	88727.7	144075	80133.3	108751	122729	153781	203835	139797	16.7318	0.20906	0.42422	0.510897	Enriched in surface-labeled proteome protein 6
Tb927.10.9900:mRNA-p1	Tb927.10.9900	FALSE	573131	551042	572019	376167	381765	359063	312652	319340	345724	18.8158	0.649496	1.66e-05	0.000424761	ABC1 protein, putative
Tb927.10.9910:mRNA-p1	Tb927.10.9910	FALSE	704056	738886	790888	827529	723014	761125	808486	777384	709438	19.5375	-0.00225375	0.9756	0.982147	PSP1 C-terminal conserved region, putative
Tb927.10.9920:mRNA-p1	Tb927.10.9920	FALSE	454174	524163	470791	586440	560146	515434	592563	571696	497995	18.9869	-0.151846	0.0635325	0.10437	hypothetical protein, conserved
Tb927.10.9950:mRNA-p1	Tb927.10.9950	FALSE	91496.9	83591.6	73464	76369.5	85009.3	108159	99048.9	106176	87141.8	16.3946	-0.0606325	0.72079	0.777759	hypothetical protein, conserved
Tb927.10.9960:mRNA-p1	Tb927.10.9960	FALSE	46875	48116	46025.3	51166.5	50118.2	53647.8	62486.2	54806.9	56484.2	15.5966	-0.0888666	0.161228	0.226437	hypothetical protein, conserved
Tb927.10.9970:mRNA-p1	Tb927.10.9970	FALSE	890970	889661	901921	673432	627574	678800	643184	667002	647881	19.5593	0.485673	0.000135391	0.00112834	hypothetical protein, conserved
Tb927.10.9980:mRNA-p1	Tb927.10.9980	FALSE	88965.5	99140.5	90287.1	102579	86666.3	74801.5	98266.1	92581.2	81220	16.4654	0.133242	0.262424	0.342094	hypothetical protein, conserved
Tb927.10.9990:mRNA-p1	Tb927.10.9990	FALSE	712927	686188	763918	525150	539660	554871	468416	544438	605749	19.2587	0.462845	0.000589204	0.0029157	non-canonical purine NTP pyrophosphatase, RdgB/HAM1 family, putative
Tb927.11.1000:mRNA-p1	Tb927.11.1000	FALSE	71372.1	70426.3	61957.3	68389	64831.3	61743.6	75487.9	75356	67188.9	16.0263	0.108565	0.172426	0.238736	kinetoplastid kinetochore protein 16
Tb927.11.10000:mRNA-p1	Tb927.11.10000	FALSE	60225.3	59092.7	59777.5	61967.7	56747.1	56232.5	64411.8	91006.2	68343.4	15.8564	0.0817262	0.164504	0.229892	Charged multivesicular body protein 3, putative
Tb927.11.10010:mRNA-p1	Tb927.11.10010	FALSE	406503	486839	438160	504832	444156	420392	411501	421672	420377	18.7844	0.00641764	0.941853	0.954603	vacuolar sorting-associated protein-like, putative
Tb927.11.10020:mRNA-p1	Tb927.11.10020	FALSE	702644	690800	672338	381492	405104	433179	335960	368041	394988	19.0208	0.808343	3.78e-05	0.000604419	short-chain dehydrogenase, putative
Tb927.11.10025:mRNA-p1;Tb927.11.10030:mRNA-p1	Tb927.11.10025	FALSE	8829168	8324720	8117482	8.17732e+06	9549147	8736559	8.15474e+06	7873942	7.37376e+06	23.046	-0.0178879	0.833775	0.873322	60S ribosomal protein L29, putative
Tb927.11.10040:mRNA-p1	Tb927.11.10040	FALSE	698641	708133	701435	511942	501668	508167	420385	458590	411890	19.1961	0.516853	2.71e-05	0.00050744	hypothetical protein, conserved
Tb927.11.10060:mRNA-p1	Tb927.11.10060	FALSE	1.56523e+06	1.64932e+06	1.73883e+06	1.16411e+06	1.24847e+06	1.32892e+06	1.23368e+06	1.28832e+06	1.16874e+06	20.4595	0.452137	0.00149112	0.0056175	Biotin--acetyl-CoA-carboxylase ligase, putative
Tb927.11.10070:mRNA-p1	Tb927.11.10070	FALSE	1.30167e+06	1.45079e+06	1.3204e+06	1.26847e+06	1.23346e+06	1273821	1.31567e+06	1.23845e+06	1.24028e+06	20.3257	0.154305	0.032625	0.0603859	Bromodomain, putative
Tb927.11.10080:mRNA-p1	Tb927.11.10080	FALSE	146691	154967	165184	180029	170866	179366	113011	127671	149653	17.3471	-0.138497	0.0715441	0.114816	LSU ribosomal protein, mitochondrial, putative
Tb927.11.10090:mRNA-p1	Tb927.11.10090	FALSE	546890	541233	607295	826123	710088	991745	708908	738220	835114	19.3973	-0.518245	0.0099277	0.0232861	hypothetical protein, conserved
Tb927.11.1010:mRNA-p1	Tb927.11.1010	FALSE	287256	265710	305124	254107	230514	227024	149201	146104	225582	17.9974	0.316045	0.00611905	0.0159535	chaperone protein DnaJ, putative
Tb927.11.10110:mRNA-p1	Tb927.11.10110	FALSE	197770	181165	216829	376761	345208	338922	373642	355531	329468	18.0216	-0.788232	9.86e-05	0.000962339	actin-like protein, putative
Tb927.11.10120:mRNA-p1	Tb927.11.10120	FALSE	139104	132401	138793	241608	209999	241021	223680	206759	261510	17.446	-0.706169	9.74e-05	0.000955377	hypothetical protein, conserved
Tb927.11.10130:mRNA-p1	Tb927.11.10130	FALSE	205198	167666	204841	137918	124289	139998	120420	111084	110583	17.2983	0.564631	0.00223496	0.00759998	hypothetical protein, conserved
Tb927.11.10140:mRNA-p1	Tb927.11.10140	FALSE	129966	128708	116394	80561.5	87306	76506.2	67928.7	73886.1	65478.1	16.6295	0.664997	9.88e-05	0.000962358	hypothetical protein, conserved
Tb927.11.10160:mRNA-p1	Tb927.11.10160	TRUE	3836807	4591488	3.62741e+06	4.34479e+06	3749722	3.70959e+06	3.61089e+06	3662452	3.5319e+06					60S ribosomal protein L22, putative
Tb927.11.10170:mRNA-p1	Tb927.11.10170	FALSE	117930	121343	123571	106831	98099.3	97667.2	113258	105942	90646.2	16.7609	0.309486	0.000934136	0.00401109	Mitochondrial ribosomal protein L20
Tb927.11.10180:mRNA-p1	Tb927.11.10180	FALSE	77086.5	76244.3	70696.7	74281.2	70694	69331	66644.6	74341.4	75542.4	16.1641	0.110119	0.0871607	0.134908	hypothetical protein, conserved
Tb927.11.1020:mRNA-p1	Tb927.11.1020	FALSE	984522	978069	942746	897827	984903	1.2727e+06	1.17715e+06	1291381	1.27466e+06	19.9454	-0.0567747	0.70869	0.767641	ribokinase, putative
Tb927.11.10200:mRNA-p1	Tb927.11.10200	FALSE	404701	394272	387045	636730	669528	591915	593611	613749	678092	18.9396	-0.630324	4.39e-05	0.000640034	hypothetical protein, conserved
Tb927.11.10210:mRNA-p1	Tb927.11.10210	FALSE	169108	175130	177668	213762	219535	222121	211251	200183	237240	17.5812	-0.282186	0.0018413	0.00654146	hypothetical protein, conserved
Tb927.11.10220:mRNA-p1	Tb927.11.10220	FALSE	868604	860899	822800	923723	930121	1.00968e+06	1.05467e+06	1.12712e+06	1.09201e+06	19.7892	-0.118644	0.124481	0.182233	hypothetical protein, conserved
Tb927.11.10230:mRNA-p1	Tb927.11.10230	FALSE	227508	186707	203236	220648	243197	226346	200144	202769	250259	17.737	-0.117623	0.270074	0.350256	RNA polymerase-associated protein CDC73, putative
Tb927.11.10240:mRNA-p1	Tb927.11.10240	FALSE	1.41644e+06	1.57849e+06	1403433	1.3978e+06	1.30691e+06	1.23964e+06	1.21853e+06	1154924	1.14794e+06	20.4117	0.203411	0.0164052	0.034601	ATP-dependent protease subunit HslV
Tb927.11.10260:mRNA-p1	Tb927.11.10260	FALSE	767830	730105	765002	799195	768219	749440	859550	790298	755604	19.55	0.0127218	0.814669	0.857999	Peroxin 3, putative
Tb927.11.10270:mRNA-p1	Tb927.11.10270	FALSE	1.04933e+06	1.15846e+06	1.09018e+06	1053248	984875	909194	1.0102e+06	1.01779e+06	991479	19.9938	0.210142	0.0139432	0.0304817	Golgi SNAP receptor complex member 1, putative
Tb927.11.10280:mRNA-p1	Tb927.11.10280	FALSE	98083.4	102615	103865	101953	89189.9	88744.2	48968.8	61132.5	84440.3	16.5774	0.171049	0.0339194	0.0622805	metallo-peptidase, Clan MC, Family M14, putative
Tb927.11.1030:mRNA-p1	Tb927.11.1030	FALSE	126270	80626.9	30346.7	203878	191251	184460	178895	162619	160169	16.8103	-1.46711	0.0268803	0.0515861	kinetoplastid kinetochore protein 7
Tb927.11.10300:mRNA-p1	Tb927.11.10300	FALSE	138462	162159	187881	233901	227851	261101	287225	267558	266618	17.5975	-0.527397	0.00619326	0.0160857	hypothetical protein, conserved
Tb927.11.10320:mRNA-p1	Tb927.11.10320	FALSE	184709	273282	117660	169820	143067	175653	292348	261786	224327	17.3956	0.205507	0.513132	0.5938	TatD related DNase, putative
Tb927.11.10330:mRNA-p1	Tb927.11.10330	FALSE	361394	338004	352173	446404	460490	442295	457905	424685	440806	18.6072	-0.313313	0.00150166	0.00563948	regulator of chromosome condensation 1-like protein
Tb927.11.10340:mRNA-p1	Tb927.11.10340	FALSE	473216	473010	496210	450745	441618	427550	519657	479485	498514	18.8194	0.174603	0.0119935	0.027097	Serine/threonine-protein phosphatase PGAM5, mitochondrial, putative
Tb927.11.10350:mRNA-p1	Tb927.11.10350	FALSE	155711	95602.2	133648	179772	184714	167237	177053	200760	197191	17.1959	-0.447079	0.0551438	0.0927333	hypothetical protein, conserved
Tb927.11.10370:mRNA-p1	Tb927.11.10370	FALSE	252800	220552	240669	312958	286051	267962	273591	354554	329905	18.0067	-0.232803	0.0289726	0.0549631	glycosyl hydrolase-like protein
Tb927.11.10380:mRNA-p1	Tb927.11.10380	FALSE	186907	190469	224376	357356	357973	326808	438138	435054	411851	18.0155	-0.74939	0.000146438	0.00119139	hypothetical protein, conserved
Tb927.11.10390:mRNA-p1	Tb927.11.10390	TRUE	76673.9	47343.2	75752.9	83851.2	71476.4	80677.7	87132.1	79861.9	88105.9					hypothetical protein, conserved
Tb927.11.1040:mRNA-p1	Tb927.11.1040	FALSE	187769	180864	191048	164110	166581	171383	185449	206608	157365	17.4393	0.203129	0.0135807	0.0298663	TFIIF-like transcription factor subunit 1
Tb927.11.10410:mRNA-p1	Tb927.11.10410	FALSE	140871	198682	129906	100610	97688.8	115761	227227	140532	114028	16.9597	0.60527	0.0116869	0.0265799	Cornichon protein, putative
Tb927.11.10420:mRNA-p1	Tb927.11.10420	FALSE	252669	269484	224274	245615	222099	184025	192043	166294	164379	17.8283	0.248297	0.069809	0.112673	DNA-directed RNA polymerase I subunit, putative
Tb927.11.10430:mRNA-p1	Tb927.11.10430	FALSE	900083	409477	619934	1.05606e+06	754226	914287	946226	1.00053e+06	1.02464e+06	19.509	-0.510872	0.143849	0.205769	hypothetical protein, conserved
Tb927.11.10450:mRNA-p1	Tb927.11.10450	FALSE	288148	298275	295123	295315	283429	299467	311570	292851	286769	18.1703	0.0522724	0.339771	0.424296	UDP-N-acetylglucosamine-dolichyl-phosphate N-acetylglucosaminephosphotransferase, putative
Tb927.11.10460:mRNA-p1	Tb927.11.10460	TRUE	56514.6	31292.1	65481.2	40665.2	61114.1	53675.1	55979	37167.8	57907					dna replication complex gins protein psf2
Tb927.11.10470:mRNA-p1	Tb927.11.10470	FALSE	73549.9	72527.8	80100.6	Filtered	23902.3	312376	142614	103679	181351	16.3938	-0.322361	0.732296	0.78769	hypothetical protein, conserved
Tb927.11.10480:mRNA-p1	Tb927.11.10480	FALSE	360686	361832	368664	421726	418566	373534	410603	412002	360520	18.5568	-0.104979	0.112413	0.167294	PQQ-like domain/WD domain, G-beta repeat/Utp21 specific WD40 associated putative domain containing protein, putative
Tb927.11.10490:mRNA-p1	Tb927.11.10490	TRUE	4883.62	Filtered	5085.99	17342.2	15297.5	12809.2	15759.8	9621.25	16274.4					hypothetical protein, conserved
Tb927.11.1050:mRNA-p1	Tb927.11.1050	FALSE	254773	252489	242883	348304	362240	327222	350860	331126	287943	18.1738	-0.420727	0.000260672	0.00167895	ribosome production factor 1, putative
Tb927.11.10510:mRNA-p1	Tb927.11.10510	FALSE	1174668	1.23731e+06	1.16335e+06	1204597	1.17302e+06	1.04348e+06	1.18503e+06	1174785	1.1514e+06	20.1599	0.112417	0.10751	0.161097	ubiquinone biosynthesis methyltransferase, putative
Tb927.11.10520:mRNA-p1	Tb927.11.10520	FALSE	148435	154461	143217	230422	219168	213109	233659	199587	203154	17.4755	-0.524314	3.93e-05	0.000617736	kinetoplastid kinetochore protein 2
Tb927.11.10540:mRNA-p1	Tb927.11.10540	FALSE	1.48764e+06	1.12406e+06	2.09895e+06	2.64186e+06	2.68811e+06	2468825	1.29497e+06	2.39e+06	1.69265e+06	20.9308	-0.726956	0.0188338	0.0386351	hypothetical protein, conserved
Tb927.11.10550:mRNA-p1	Tb927.11.10550	TRUE	115610	93050.1	108061	106550	154838	127138	133764	121481	135186					hypothetical protein, conserved
Tb927.11.10560:mRNA-p1	Tb927.11.10560	FALSE	2.45394e+06	2.3496e+06	2255415	2.56046e+06	2706905	2536996	2.62557e+06	2.69513e+06	2.71241e+06	21.2464	-0.0985231	0.147727	0.210373	eukaryotic translation initiation factor 4 gamma 4
Tb927.11.10570:mRNA-p1	Tb927.11.10570	FALSE	101371	199198	175967	99921	90783.9	104716	74084.4	92773.5	94224.9	16.9108	0.681	0.0344801	0.0630643	LSU ribosomal protein, mitochondrial, putative
Tb927.11.10580:mRNA-p1	Tb927.11.10580	FALSE	292050	272038	277575	264284	253120	243611	246809	262201	231946	18.0332	0.192034	0.0140054	0.0306038	COG (conserved oligomeric Golgi) complex component, COG2/Domain of unknown function (DUF3510), putative
Tb927.11.10620:mRNA-p1	Tb927.11.10620	FALSE	164303	95512.4	164798	332598	307871	349486	366909	254367	367145	17.707	-1.21694	0.00212624	0.0073144	hypothetical protein, conserved
Tb927.11.10630:mRNA-p1	Tb927.11.10630	FALSE	73185.4	98051.2	74105.5	65374.8	64302.7	67624.9	48158	66430.3	73598.1	16.164	0.347731	0.0240579	0.0471708	hypothetical protein, conserved
Tb927.11.10640:mRNA-p1	Tb927.11.10640	FALSE	568139	722875	617548	307995	326246	364346	313079	237557	231303	18.8151	0.977352	0.000134694	0.00112599	DNA-(apurinic or apyrimidinic site) lyase, putative
Tb927.11.10650:mRNA-p1	Tb927.11.10650	FALSE	304377	281184	289337	285781	314564	277242	265432	280539	289532	18.1632	0.0434706	0.563534	0.640222	Adaptor protein complex AP-3 subunit beta-3
Tb927.11.10660:mRNA-p1	Tb927.11.10660	FALSE	299087	280382	281061	199264	175066	246304	204543	196236	199601	17.8952	0.53184	0.00863591	0.0209109	Basal body protein
Tb927.11.10670:mRNA-p1	Tb927.11.10670	FALSE	36235.7	37490	42423.3	34805.6	52954.3	45285.2	17298.8	21942.7	45821.1	15.335	-0.131547	0.470493	0.553684	glycosyl hydrolase, putative
Tb927.11.10690:mRNA-p1	Tb927.11.10690	FALSE	4113890	4.1386e+06	4.2879e+06	3.73485e+06	3196490	3.48726e+06	3.61209e+06	3.17517e+06	3.05343e+06	21.8685	0.316658	0.00351028	0.0105133	hypothetical protein, conserved
Tb927.11.1070:mRNA-p1	Tb927.11.1070	FALSE	730353	709376	712651	1.02952e+06	936280	918183	1.13249e+06	1.13955e+06	1091767	19.6713	-0.373865	0.000517361	0.00267154	glycosomal transporter (GAT3), putative
Tb927.11.10700:mRNA-p1	Tb927.11.10700	FALSE	370674	381518	364856	309936	315395	317016	261403	301614	304312	18.3921	0.291746	0.000980306	0.00415324	glucosidase II beta subunit-like protein, putative
Tb927.11.10730:mRNA-p1	Tb927.11.10730	FALSE	167721	156838	177512	121835	143264	129113	115211	111348	122816	17.1842	0.396902	0.00491959	0.0134527	SWI/SNF-related helicase, putative
Tb927.11.10740:mRNA-p1	Tb927.11.10740	FALSE	235800	257429	228779	214714	199617	192105	238570	229161	192948	17.7578	0.297944	0.00247309	0.00814506	vacuolar sorting-associated protein-like, putative
Tb927.11.10750:mRNA-p1	Tb927.11.10750	FALSE	160483	269660	151082	126842	152159	162394	136005	145170	156933	17.3444	0.400158	0.141357	0.202628	pre-mRNA-splicing factor CWC22, putative
Tb927.11.10760:mRNA-p1	Tb927.11.10760	FALSE	1.48752e+06	1560092	1.5007e+06	1710239	1.60186e+06	1.59867e+06	1.62889e+06	1.46285e+06	1.51723e+06	20.5954	-0.0636491	0.212063	0.28537	kinesin-D
Tb927.11.10770:mRNA-p1	Tb927.11.10770	FALSE	484149	523734	490005	429313	386901	389610	439147	413857	389090	18.7805	0.360249	0.000623858	0.00303814	VHS domain containing protein, putative
Tb927.11.10780:mRNA-p1	Tb927.11.10780	FALSE	1.64998e+06	1.44985e+06	1.56464e+06	1.37989e+06	1.53742e+06	1.28564e+06	1.10932e+06	1.10686e+06	1.33033e+06	20.4988	0.198774	0.0691165	0.111743	Voltage-dependent anion channel, putative
Tb927.11.10790:mRNA-p1;Tb927.11.10910:mRNA-p1	Tb927.11.10790	FALSE	24325754	25394030	22929894	23721424	21955440	22221126	22488934	21488508	20502468	24.4883	0.143731	0.0397919	0.0710972	40S ribosomal protein SA, putative
Tb927.11.1080:mRNA-p1	Tb927.11.1080	FALSE	174600	182130	177811	132386	138154	147690	134942	143455	152155	17.2738	0.401821	0.00101947	0.00423703	Nucleolar protein 60
Tb927.11.10800:mRNA-p1	Tb927.11.10800	FALSE	344756	371569	344823	626813	656900	617056	760876	773607	773546	18.8606	-0.794787	5.7e-06	0.000258283	Domain of unknown function (DUF4496), putative
Tb927.11.10810:mRNA-p1	Tb927.11.10810	FALSE	352417	351589	373167	270399	247377	262770	158345	161320	130713	18.2294	0.511694	0.000139506	0.00115001	pumillio/PUF RNA binding protein 11
Tb927.11.10820:mRNA-p1	Tb927.11.10820	FALSE	1.27482e+06	1.21991e+06	1.27389e+06	1.18018e+06	1.22694e+06	1.10728e+06	1.14761e+06	1.08389e+06	1.32303e+06	20.2181	0.148308	0.0434334	0.0761833	Casein kinase II subunit beta, putative
Tb927.11.10840:mRNA-p1	Tb927.11.10840	FALSE	554505	632739	630450	655704	634962	637592	478932	521900	577559	19.2585	-0.0411552	0.536159	0.6151	hypothetical protein, conserved
Tb927.11.10850:mRNA-p1	Tb927.11.10850	FALSE	54546	49512.7	79619.5	60597.6	61357.8	101357	80636.2	100852	77091.3	16.0141	-0.223265	0.457178	0.541071	hypothetical protein, conserved
Tb927.11.10860:mRNA-p1	Tb927.11.10860	FALSE	274731	258558	263046	336364	306788	283085	263622	253078	272417	18.1337	-0.168328	0.0502683	0.0856026	20S-pre-rRNA D-site endonuclease NOB1
Tb927.11.10870:mRNA-p1	Tb927.11.10870	FALSE	258623	311388	244641	218068	219864	222631	203665	207956	226190	17.9043	0.341293	0.00963625	0.0227434	32 kDa ER-associated protein
Tb927.11.10880:mRNA-p1	Tb927.11.10880	FALSE	29494.6	8554.73	27786.6	38431.1	37261.5	38355.4	48810.8	43897.5	46860	14.7278	-0.943356	0.103367	0.155717	hypothetical protein, conserved
Tb927.11.1090:mRNA-p1	Tb927.11.1090	FALSE	1.42055e+06	1422817	1.57237e+06	1.76357e+06	1.59657e+06	1469016	2.05755e+06	1.84282e+06	1.68226e+06	20.5596	-0.0801665	0.34458	0.429337	calpain-like protein, putative
Tb927.11.10900:mRNA-p1	Tb927.11.10900	FALSE	157691	187999	163613	248260	245584	232401	309681	241233	285206	17.6354	-0.468958	0.000541169	0.00275191	Component of motile flagella 9
Tb927.11.10940:mRNA-p1	Tb927.11.10940	TRUE	33347.3	Filtered	31663.9	64549.4	100677	105316	104881	97932	104189					hypothetical protein, conserved
Tb927.11.10950:mRNA-p1	Tb927.11.10950	TRUE	7198.42	4917.86	5417.43	5844.32	6508.15	6234.69	4838.39	6563.21	5178.11					DnaJ domain containing protein, putative
Tb927.11.10960:mRNA-p1	Tb927.11.10960	FALSE	299026	287444	327067	240250	223110	215775	206416	237243	229205	18.0091	0.473668	0.00058959	0.0029157	2OG-Fe(II) oxygenase superfamily, putative
Tb927.11.10980:mRNA-p1	Tb927.11.10980	TRUE	174075	138521	171516	163836	185861	196826	214625	143889	212598					Got1/Sft2-like family, putative
Tb927.11.10990:mRNA-p1	Tb927.11.10990	FALSE	1.64097e+06	1.8954e+06	1646390	1.40702e+06	1.38883e+06	1232001	1280564	1.27384e+06	1.20526e+06	20.5442	0.409508	0.00147651	0.00558001	methylthioribose-1-phosphate isomerase, putative
Tb927.11.11000:mRNA-p1	Tb927.11.11000	FALSE	291247	357597	306967	317516	294101	275079	336782	319606	293161	18.2319	0.151788	0.120361	0.176924	Calponin homology (CH) domain containing protein, putative
Tb927.11.11010:mRNA-p1	Tb927.11.11010	FALSE	1.41552e+06	1604733	1.53924e+06	2.79093e+06	2.51791e+06	2.72605e+06	2.75976e+06	2859785	3.25592e+06	20.9511	-0.771405	2.68e-05	0.000507196	hypothetical protein, conserved
Tb927.11.11020:mRNA-p1	Tb927.11.11020	TRUE	12175.5	6964.35	11870.4	12741.8	15310.6	20589	14401.1	20699.9	21140.3					hypothetical protein, conserved
Tb927.11.11030:mRNA-p1	Tb927.11.11030	FALSE	91696.9	111255	78458.3	67766.7	54635.7	94328.2	157224	61929.8	162424	16.3118	0.445392	0.10249	0.154639	exosome-associated protein 4
Tb927.11.11050:mRNA-p1	Tb927.11.11050	TRUE	87941	67177.4	75673	52319.5	62031.6	67386.2	49690.2	58859.7	70707.9					hypothetical protein, conserved
Tb927.11.11080:mRNA-p1	Tb927.11.11080	FALSE	641828	610031	627426	661715	560720	497425	529399	572080	643532	19.1964	0.184078	0.110014	0.164182	Nucleoporin NUP149
Tb927.11.11090:mRNA-p1	Tb927.11.11090	FALSE	190042	262269	203429	188167	202298	240691	201050	204066	236155	17.7079	0.0953002	0.554801	0.631949	Nucleoporin NUP140
Tb927.11.1110.1-p1	Tb927.11.1110	FALSE	8.06526e+06	8417856	8635698	13678276	13246381	12927337	14779604	14840819	14537940	23.3384	-0.619506	1.52e-05	0.00041144	calpain, putative
Tb927.11.11100:mRNA-p1	Tb927.11.11100	FALSE	233732	201684	224285	217301	235613	225513	274735	123687	286584	17.7735	0.00421839	0.961291	0.969658	glucosamine 6-phosphate N-acetyltransferase
Tb927.11.11120:mRNA-p1	Tb927.11.11120	FALSE	73679.8	68991.3	84897.6	83785.8	74768.6	80834	89293	83288.6	86919.4	16.2526	-0.0303336	0.766159	0.817691	hypothetical protein, conserved
Tb927.11.11140:mRNA-p1	Tb927.11.11140	FALSE	621111	187438	195758	292348	320293	221832	818337	705879	585008	18.0994	0.0911561	0.858447	0.891372	hypothetical protein
Tb927.11.11150:mRNA-p1	Tb927.11.11150	FALSE	380512	399254	388891	343404	338888	352244	325106	338162	294525	18.4919	0.222338	0.00432432	0.0122255	U5 snRNP-specific 40 kDa protein
Tb927.11.11160:mRNA-p1	Tb927.11.11160	FALSE	500143	392369	513481	483943	455233	392818	452365	447149	444576	18.8	0.119751	0.403618	0.489407	Low-affinity phosphate transporter PHO91 (fragment)
Tb927.11.11170:mRNA-p1	Tb927.11.11170	FALSE	559858	637067	553091	537157	512446	474266	494754	447529	448655	19.0603	0.245091	0.0113518	0.0259285	hypothetical protein, conserved
Tb927.11.11200:mRNA-p1	Tb927.11.11200	FALSE	237660	209147	223410	230585	224355	191076	210044	222980	211457	17.748	0.102524	0.291422	0.373394	oligomeric golgi complex component 8, putative
Tb927.11.11210:mRNA-p1	Tb927.11.11210	FALSE	249073	237314	239406	424033	463629	420169	527821	497017	511001	18.3168	-0.80187	1.59e-05	0.00041206	paraflagellar rod component, putative
Tb927.11.11220:mRNA-p1	Tb927.11.11220	FALSE	874908	880591	1.00134e+06	1.01945e+06	932253	894981	639846	741528	1.02395e+06	19.8389	-0.000381362	0.996214	0.996422	dynein heavy chain, putative
Tb927.11.11240:mRNA-p1	Tb927.11.11240	FALSE	40103.1	38774.2	35690.7	60087.8	65890.8	65377.6	68331.8	69962	77171.8	15.5981	-0.693965	0.00010397	0.000986584	hypothetical protein, conserved
Tb927.11.11250:mRNA-p1	Tb927.11.11250	FALSE	5454099	5943645	5.49578e+06	4295021	5.13492e+06	4931196	3.98386e+06	4.37935e+06	4825798	22.3139	0.28392	0.0193209	0.0394485	cytosolic malate dehydrogenase
Tb927.11.11260:mRNA-p1	Tb927.11.11260	FALSE	375869	385902	419333	493965	558484	518261	552758	572715	601164	18.7993	-0.364449	0.00338383	0.0102693	hypothetical protein, conserved
Tb927.11.11280:mRNA-p1	Tb927.11.11280	FALSE	310493	321106	301919	494645	474809	446561	447833	442378	509409	18.5557	-0.553711	3.33e-05	0.000566231	hypothetical protein, conserved
Tb927.11.11290:mRNA-p1	Tb927.11.11290	FALSE	1090399	1.16726e+06	1150343	1.10625e+06	970818	1.03097e+06	998474	1.00629e+06	1.00444e+06	20.0564	0.180927	0.024232	0.0473958	heat shock protein 70, putative
Tb927.11.1130:mRNA-p1	Tb927.11.1130	FALSE	671419	668113	699858	891123	955348	848371	948166	980090	930520	19.5834	-0.354096	0.00121249	0.00484644	calpain-like cysteine peptidase, putative
Tb927.11.11300:mRNA-p1	Tb927.11.11300	FALSE	56249.3	159852	54071.9	121198	125206	49781.8	42055.3	47050.3	50222.8	16.3774	-0.165359	0.769825	0.820873	hypothetical protein, conserved
Tb927.11.11310:mRNA-p1	Tb927.11.11310	FALSE	43670.2	37340.1	35337.9	43149.5	46262.6	44347.3	43403.4	39070.1	44232.1	15.3491	-0.159919	0.147412	0.209988	hypothetical protein, conserved
Tb927.11.11330:mRNA-p1	Tb927.11.11330	FALSE	64353292	64558972	67675816	78290656	78272808	75359936	80312272	72369872	76323496	26.0932	-0.192062	0.00815058	0.019928	heat shock protein 70
Tb927.11.11340:mRNA-p1	Tb927.11.11340	FALSE	814712	822060	663964	539488	574626	619524	1.36545e+06	4.75708e+06	575479	19.3486	0.450318	0.00633627	0.0163434	gamma-tubulin complex component 3
Tb927.11.11350:mRNA-p1	Tb927.11.11350	FALSE	325111	349047	323716	254187	231701	229062	259828	246216	238175	18.1104	0.528292	6.91e-05	0.000807711	hypothetical protein, conserved
Tb927.11.11360:mRNA-p1;Tb927.11.11370:mRNA-p1	Tb927.11.11360	FALSE	14461346	15256382	13731858	14080804	13116272	13276086	12708172	12860322	12530894	23.7443	0.148305	0.0341885	0.0626266	receptor for activated C kinase 1
Tb927.11.11380:mRNA-p1	Tb927.11.11380	FALSE	701970	719472	795172	618421	694230	643597	589554	602005	586726	19.4116	0.226381	0.0293504	0.0554821	SUMO-interacting motif-containing protein
Tb927.11.11385:mRNA-p1	Tb927.11.11385	TRUE	47621.6	183017	37793	42479.7	39511.7	193591	139408	121414	187585					Ubiquitin-like autophagy protein Apg12, putative
Tb927.11.11390:mRNA-p1	Tb927.11.11390	FALSE	61996.4	59166.7	63843.5	30518	33515.9	37716.8	25640.2	25793	31880.5	15.4865	0.913829	0.000121442	0.00106881	2OG-Fe(II) oxygenase superfamily, putative
Tb927.11.11430:mRNA-p1	Tb927.11.11430	FALSE	366379	360777	372569	333111	328444	305675	265132	271941	298364	18.3992	0.232663	0.00372294	0.0110178	cullin 1, putative
Tb927.11.11435:mRNA-p1	Tb927.11.11435	FALSE	225509	188378	222430	410754	372294	384672	357575	346478	390230	18.138	-0.832829	0.000118608	0.00105254	dynein light chain type 1, putative
Tb927.11.11440:mRNA-p1	Tb927.11.11440	FALSE	424246	509486	262525	110215	178276	231883	1.24867e+06	377334	252955	17.954	1.25942	0.0129007	0.0287669	A/G-specific adenine glycosylase, putative
Tb927.11.11460:mRNA-p1	Tb927.11.11460	FALSE	946032	885989	914064	1065939	1163802	1.12621e+06	1140653	1.13482e+06	1.12561e+06	19.9566	-0.242357	0.0111815	0.0256496	Mitochondrial import receptor subunit ATOM69
Tb927.11.11470:mRNA-p1	Tb927.11.11470	TRUE	45899.3	31012.6	34200.8	21667.2	40580.8	37719.1	10932.7	19892.1	40749.7					kinetoplast ribosomal PPR-repeat containing protein 14
Tb927.11.11475:mRNA-p1;Tb927.11.11725:mRNA-p1	Tb927.11.11475	FALSE	6313034	6290093	5909495	6.08041e+06	5377033	4993964	5696969	5.23699e+06	5141847	22.4778	0.220992	0.0234527	0.0462099	ribosomal protein S14p/S29e
Tb927.11.11480:mRNA-p1	Tb927.11.11480	FALSE	805442	788947	806316	807602	737610	726089	862754	830693	1.01067e+06	19.5779	0.128032	0.053324	0.0901017	Trichohyalin, putative
Tb927.11.11490.1:mRNA-p1;Tb927.11.11490.2:mRNA-p1	Tb927.11.11490	TRUE	20381.3	25827.2	23494	17047.5	16902.7	20373	16513.6	16949.5	18479.7					2,3-bisphosphoglycerate-independent phosphoglycerate mutase-like protein, putative
Tb927.11.1150:mRNA-p1	Tb927.11.1150	FALSE	1.61243e+06	1.56018e+06	1.26642e+06	2918615	2.87486e+06	1.77185e+06	3159117	3.16183e+06	2.12417e+06	20.8678	-0.69421	0.0156214	0.0332997	radial spoke protein 3
Tb927.11.11510:mRNA-p1	Tb927.11.11510	FALSE	164808	166192	159742	135459	134182	141053	134914	126419	116484	17.1995	0.303593	0.00133681	0.00522087	hd phosphohydrolase family protein
Tb927.11.11520:mRNA-p1	Tb927.11.11520	FALSE	11772976	13260130	11867135	10873447	10185752	10229838	10761201	10309701	10027757	23.4404	0.28303	0.0027283	0.00874517	glycosomal membrane protein
Tb927.11.11530:mRNA-p1	Tb927.11.11530	FALSE	128270	265326	129883	144895	138484	171044	113916	166691	144970	17.2721	0.168252	0.585513	0.658788	histone acetyltransferase, putative
Tb927.11.11550:mRNA-p1	Tb927.11.11550	FALSE	1.71513e+06	2.50036e+06	1.76547e+06	1.8507e+06	1.69694e+06	1851097	1.29662e+06	1.24003e+06	1.80245e+06	20.8502	0.173601	0.277573	0.358525	DNA topoisomerase II alpha, putative
Tb927.11.11570:mRNA-p1	Tb927.11.11570	FALSE	939174	887716	1.27027e+06	1.57977e+06	2280564	2.2633e+06	405538	479003	2.0696e+06	20.4586	-0.935024	0.00466777	0.0128921	Translation initiation factor eIF-2B subunit epsilon, putative
Tb927.11.11580:mRNA-p1	Tb927.11.11580	FALSE	74545.7	65478.2	70570.8	69496.8	59182.7	59032.9	58543.5	65535.2	64869	16.0217	0.214753	0.0477947	0.082356	hypothetical protein, conserved
Tb927.11.11590:mRNA-p1	Tb927.11.11590	FALSE	1.39726e+06	1.33962e+06	1.25694e+06	1.25184e+06	1.34133e+06	1.21444e+06	1.11112e+06	1.16628e+06	1.22436e+06	20.3173	0.115342	0.132281	0.191507	Eukaryotic translation initiation factor 3 subunit E
Tb927.11.1160:mRNA-p1	Tb927.11.1160	FALSE	192344	174635	191555	185566	177398	187184	183528	173768	194491	17.5031	0.0673678	0.363264	0.449113	Region in Clathrin and VPS, putative
Tb927.11.11600:mRNA-p1	Tb927.11.11600	FALSE	18243.5	22403.6	15633.1	27981.4	30017.6	33977.1	32788.5	29857.1	34961.4	14.5481	-0.673145	0.00398765	0.0115881	hypothetical protein, conserved
Tb927.11.11610:mRNA-p1	Tb927.11.11610	FALSE	605340	509829	597657	406021	460695	382304	421453	360491	368220	18.8995	0.502228	0.0033978	0.0102857	Cactus-binding C-terminus of cactin protein, putative
Tb927.11.11620:mRNA-p1	Tb927.11.11620	TRUE	2035648	2478626	1.96759e+06	999681	1.08524e+06	1.11578e+06	1186081	1.17367e+06	1.30557e+06					hypothetical protein, conserved
Tb927.11.11630:mRNA-p1	Tb927.11.11630	FALSE	132262	145544	132293	118891	114795	97919.5	109633	110656	110396	16.9128	0.356641	0.0036879	0.0109402	LSU ribosomal protein, mitochondrial, putative
Tb927.11.11640:mRNA-p1	Tb927.11.11640	FALSE	233014	247793	226267	236376	241139	228642	208941	202306	213845	17.8535	0.0477438	0.381042	0.466518	DNA replication licensing factor MCM6
Tb927.11.11660:mRNA-p1	Tb927.11.11660	FALSE	145837	163862	143025	137596	154563	138468	129112	124809	135368	17.1735	0.118204	0.170086	0.236042	conserved protein
Tb927.11.11680:mRNA-p1	Tb927.11.11680	FALSE	5920579	6058145	5.90599e+06	2.89612e+06	2798984	2.6961e+06	2249618	2271455	2232172	21.9696	1.13886	2.43e-07	6.56e-05	2-oxoglutarate dehydrogenase E2 component, putative
Tb927.11.11690:mRNA-p1	Tb927.11.11690	FALSE	3.30081e+06	3.90258e+06	3.61697e+06	2.52568e+06	3.18302e+06	3.17252e+06	3.49117e+06	3.0444e+06	3.13976e+06	21.6427	0.336342	0.0330927	0.0610159	Vacuolar proton pump subunit B, putative
Tb927.11.11700:mRNA-p1	Tb927.11.11700	FALSE	151885	157655	163911	153831	150345	173989	132475	145674	152282	17.2818	0.0345784	0.688827	0.750366	nucleotidyl transferase, putative
Tb927.11.11710:mRNA-p1	Tb927.11.11710	FALSE	168556	193555	164962	330687	313891	282619	411513	392055	379749	17.8354	-0.768931	6.52e-05	0.000787245	Putative serine esterase (DUF676), putative
Tb927.11.11720:mRNA-p1	Tb927.11.11720	FALSE	1.10085e+06	1042918	1.09265e+06	575034	897121	839891	904514	859158	847802	19.7936	0.557799	0.0231059	0.0457158	FG-GAP repeat protein, putative
Tb927.11.11730:mRNA-p1	Tb927.11.11730	FALSE	91100.4	150379	101972	126590	109992	114427	158236	148270	141093	16.8107	-0.0166657	0.92935	0.946079	MRP protein, putative
Tb927.11.11740:mRNA-p1	Tb927.11.11740	FALSE	290957	278930	187128	217740	239633	171719	190114	183941	195838	17.7996	0.300315	0.187307	0.256157	membrane-bound acid phosphatase, putative
Tb927.11.11770:mRNA-p1	Tb927.11.11770	FALSE	514151	456537	541970	700900	604675	696825	780125	760724	627877	19.1512	-0.358446	0.0118312	0.0268517	Eukaryotic translation initiation factor 4E-3
Tb927.11.11780:mRNA-p1	Tb927.11.11780	FALSE	614077	552528	191962	152960	164037	140446	544996	535498	501072	17.9254	1.44926	0.0172993	0.0360428	acyl-CoA dehydrogenase, putative
Tb927.11.11790:mRNA-p1	Tb927.11.11790	FALSE	123794	94475.6	92404.5	113179	122339	136418	90895.9	111307	124271	16.7899	-0.221947	0.183651	0.251733	R3H domain containing protein, putative
Tb927.11.11810:mRNA-p1	Tb927.11.11810	FALSE	115854	98367.4	107336	143080	138275	146590	135175	149671	154395	16.9227	-0.368589	0.00456383	0.0126865	hypothetical protein, conserved
Tb927.11.11820:mRNA-p1;Tb927.11.11830:mRNA-p1	Tb927.11.11820	FALSE	13728737	15128208	12998820	12109750	12155157	13049761	11503516	11373483	9382587	23.6579	0.21025	0.0302241	0.0568199	40S ribosomal protein S17, putative
Tb927.11.11840:mRNA-p1	Tb927.11.11840	TRUE	766378	373547	671688	568505	640266	625851	574997	569675	584960					hypothetical protein, conserved
Tb927.11.11850:mRNA-p1	Tb927.11.11850	FALSE	622050	619242	597882	559422	589560	579405	605032	614269	603987	19.1892	0.136313	0.0450062	0.0783833	splicing factor 3B subunit 1, putative
Tb927.11.11860:mRNA-p1	Tb927.11.11860	FALSE	216810	209015	213901	215969	219332	224750	239086	244927	239213	17.7331	0.00146967	0.979651	0.984169	leucine-rich repeat protein (LRRP), putative
Tb927.11.11870:mRNA-p1	Tb927.11.11870	TRUE	105710	145004	114854	96180.3	111728	113197	90838.9	86096.3	93069.2					Mitoribosomal SSU assembly factor 23
Tb927.11.11880:mRNA-p1	Tb927.11.11880	FALSE	85065.2	80925.8	83597.4	135994	131169	155527	160710	156984	162943	16.7308	-0.709865	0.000212432	0.00148609	conserved protein
Tb927.11.11900:mRNA-p1	Tb927.11.11900	FALSE	2.27718e+06	2217961	2.15812e+06	2.05858e+06	2.23768e+06	1.88631e+06	2.23373e+06	2197798	2270173	21.0344	0.155576	0.0718513	0.115154	Coatomer subunit gamma
Tb927.11.11920:mRNA-p1	Tb927.11.11920	FALSE	145834	119751	125339	198638	191887	170820	148832	152154	182982	17.2571	-0.477661	0.00293688	0.00922853	molybdenum cofactor biosynthesis protein, putative
Tb927.11.11930.1-p1;Tb927.11.11930.2-p1	Tb927.11.11930	FALSE	75069.7	69234.2	88060	57619.2	53969.7	53466.8	43369.1	28908.9	34305	15.9989	0.533517	0.00195827	0.00684467	SelR domain containing protein, putative
Tb927.11.11940:mRNA-p1	Tb927.11.11940	FALSE	446982	500009	483794	456184	453161	407502	441415	437843	419906	18.8104	0.166602	0.0355667	0.0647059	protein phosphatase 2A, putative
Tb927.11.11965:mRNA-p1;Tb927.11.11975:mRNA-p1;Tb927.11.11980:mRNA-p1	Tb927.11.11965	FALSE	11291712	14935929	12206941	11823594	11107965	12456249	12911494	12048680	11894795	23.5541	0.157104	0.201451	0.273161	cytoskeleton-associated protein 15
Tb927.11.1200:mRNA-p1	Tb927.11.1200	FALSE	312790	240571	292647	320438	307027	285222	313313	332725	320376	18.1635	-0.0699954	0.564535	0.640751	hypothetical protein, conserved
Tb927.11.12030:mRNA-p1	Tb927.11.12030	FALSE	1.32945e+06	1.54507e+06	1.4569e+06	1.32274e+06	1.17548e+06	988750	1.08598e+06	1149001	1.15511e+06	20.3072	0.36688	0.0134433	0.0296049	hypothetical protein, conserved
Tb927.11.12050:mRNA-p1	Tb927.11.12050	FALSE	193474	259222	206740	167250	158040	158774	223587	160610	161644	17.5255	0.481521	0.00387061	0.0113305	hypothetical protein, conserved
Tb927.11.12060:mRNA-p1	Tb927.11.12060	FALSE	804146	833026	824628	853727	803369	811301	802298	778996	766122	19.6565	0.0430601	0.37673	0.462066	Peroxisomal biogenesis factor 11 (PEX11), putative
Tb927.11.12090:mRNA-p1	Tb927.11.12090	FALSE	147087	133497	129344	183285	192126	182384	182713	188505	218106	17.2896	-0.399583	0.00132718	0.00519172	endonuclease III, putative
Tb927.11.1210:mRNA-p1	Tb927.11.1210	FALSE	168606	175224	163645	192672	204372	220666	233022	235439	228889	17.517	-0.235361	0.0212337	0.0426097	Domain of unknown function (DUF4470)/Domain of unknown function (DUF4471), putative
Tb927.11.12100:mRNA-p1	Tb927.11.12100	FALSE	918769	925782	921478	607746	573512	467840	467843	452054	458021	19.4455	0.801569	0.000132894	0.00112599	RNA-binding protein, putative
Tb927.11.12110:mRNA-p1	Tb927.11.12110	FALSE	559331	220695	624740	229056	262100	718665	927035	831280	534667	18.5683	0.325857	0.605557	0.676575	RNA helicase, putative
Tb927.11.12120:mRNA-p1	Tb927.11.12120	TRUE	19017.4	Filtered	79286.8	143465	183600	175146	93671.3	92872.2	95890.9					RNA-binding protein, putative
Tb927.11.12150:mRNA-p1	Tb927.11.12150	FALSE	3.46089e+06	9100376	4.75311e+06	4.65051e+06	5664395	5071288	2.4976e+06	2758881	2.92457e+06	22.3215	0.101322	0.775249	0.825738	flagellar pocket cytoskeletal protein bilbo1
Tb927.11.12160:mRNA-p1	Tb927.11.12160	TRUE	22967.6	21707.6	27723.3	27337.7	31245.1	33930.7	16949.5	22949.9	23650.7					hypothetical protein, conserved
Tb927.11.12180:mRNA-p1	Tb927.11.12180	TRUE	2641.81	Filtered	3130.97	3365.34	4004.27	3828.08	3084.33	2416.27	2771.65					kinesin, putative
Tb927.11.12190:mRNA-p1	Tb927.11.12190	FALSE	140275	97421.6	133451	114549	120136	113236	164290	129620	118231	16.8694	0.122205	0.455631	0.539906	FHA domain containing protein, putative
Tb927.11.1220:mRNA-p1	Tb927.11.1220	FALSE	35135.8	31391	34086.3	53362.4	53271.8	49354.6	63429	63684.5	55926.9	15.3572	-0.586735	0.000145718	0.00118957	hypothetical protein, conserved
Tb927.11.12200:mRNA-p1	Tb927.11.12200	TRUE	266504	235306	292678	184396	226893	223256	190781	166389	182747					hypothetical protein, conserved
Tb927.11.12210:mRNA-p1	Tb927.11.12210	FALSE	344271	324256	351700	706268	610140	578308	797045	727322	709126	18.8276	-0.84216	5.02e-05	0.000684857	Domain of unknown function (DUF4586), putative
Tb927.11.12220:mRNA-p1	Tb927.11.12220	FALSE	510328	511172	493308	441251	382424	423049	375024	393696	386819	18.8125	0.329938	0.00246087	0.00813002	catalytic subunit of the vacuolar transporter chaperone 4
Tb927.11.12230:mRNA-p1	Tb927.11.12230	FALSE	1.31877e+06	1.5606e+06	1.55366e+06	1.34439e+06	1.22715e+06	1.16255e+06	1.14203e+06	1.03198e+06	1051349	20.3763	0.292368	0.0119503	0.027025	ATP-dependent protease ATPase subunit HslU2
Tb927.11.12240:mRNA-p1	Tb927.11.12240	FALSE	69870.8	53177.9	78413.4	80105.4	84968.7	112254	94473.6	106422	103678	16.257	-0.417071	0.0877503	0.135733	cysteine peptidase, Clan CA, family C19, putative
Tb927.11.12250:mRNA-p1	Tb927.11.12250	FALSE	383986	533034	444147	435035	386935	404445	445121	364863	353520	18.7175	0.185614	0.162706	0.227913	DNA replication licensing factor MCM4
Tb927.11.12260:mRNA-p1	Tb927.11.12260	FALSE	58273.5	53644	58357.7	70951.4	59267.1	66239.9	68657.1	63816.1	62182.2	15.9018	-0.156964	0.110721	0.16503	hypothetical protein, conserved
Tb927.11.12270:mRNA-p1	Tb927.11.12270	FALSE	107559	177777	115601	127437	127346	119070	239942	104753	111658	16.9674	0.11123	0.563735	0.640299	drug resistence protein, putative
Tb927.11.12290:mRNA-p1	Tb927.11.12290	FALSE	111235	82551	104940	80530.8	81066.9	81923	78580.4	91574.8	80033.5	16.4589	0.329692	0.0415094	0.0736442	hypothetical protein, conserved
Tb927.11.1230:mRNA-p1	Tb927.11.1230	FALSE	857945	1.1053e+06	877011	873693	694336	984507	795351	947025	418762	19.7719	0.205792	0.244441	0.320922	hypothetical protein, conserved
Tb927.11.12300:mRNA-p1	Tb927.11.12300	FALSE	280677	273375	269328	233468	277095	250532	254734	242257	213884	18.0162	0.163416	0.0903159	0.138939	hypothetical protein, conserved
Tb927.11.12310:mRNA-p1	Tb927.11.12310	TRUE	134291	132302	142347	98744.3	107266	106209	120062	117777	114080					cdc2-related kinase 12
Tb927.11.12360:mRNA-p1	Tb927.11.12360	FALSE	253043	256339	252988	431677	405570	407167	464882	493141	405046	18.3169	-0.659775	6.97e-06	0.000278692	ankyrin repeat protein, putative
Tb927.11.12370:mRNA-p1	Tb927.11.12370	TRUE	78760.5	88965.6	173765	72360.5	75761.4	121324	52705	52064.9	152584					hypothetical protein, conserved
Tb927.11.12380:mRNA-p1	Tb927.11.12380	FALSE	373562	136164	350045	359145	389700	380118	370710	361213	374287	18.2662	-0.479817	0.277294	0.35828	hypothetical protein, conserved
Tb927.11.1240:mRNA-p1	Tb927.11.1240	TRUE	76449.4	57731.8	69232.6	65878.1	77279.3	78844.8	70343.8	87491.1	101202					hypothetical protein, conserved
Tb927.11.12410:mRNA-p1	Tb927.11.12410	FALSE	1.13982e+06	1.13361e+06	1.15268e+06	1934020	1.94294e+06	1.77819e+06	1.90391e+06	1.77058e+06	1.73868e+06	20.4927	-0.67528	1.2e-05	0.000363217	kinetoplastid kinetochore protein 10
Tb927.11.12430:mRNA-p1	Tb927.11.12430	FALSE	59239.8	44026.4	49766.9	77320.5	78632.3	92916.7	72892.9	77826.9	83903.9	15.99	-0.6607	0.00397518	0.0115659	cell division cycle phosphatase 14, putative
Tb927.11.12440:mRNA-p1	Tb927.11.12440	FALSE	239393	146921	190868	322465	289530	301957	259490	280064	297827	17.879	-0.643503	0.0132967	0.0294036	Plus-3 domain/Zinc finger, C3HC4 type (RING finger), putative
Tb927.11.12450.1-p1;Tb927.11.12450.2-p1	Tb927.11.12450	FALSE	94818.2	109391	91168.7	103474	112483	110245	66551.9	70970	114673	16.6648	-0.10022	0.26674	0.346776	Bardet-Biedl syndrome 8 protein
Tb927.11.12470:mRNA-p1	Tb927.11.12470	FALSE	433742	391885	430318	333986	354331	361030	379104	395195	461867	18.5532	0.30512	0.00744159	0.0186117	hypothetical protein, conserved
Tb927.11.12480:mRNA-p1	Tb927.11.12480	FALSE	938162	1004251	1.00702e+06	1.09868e+06	814313	983878	805286	754823	748305	19.8969	0.0826123	0.483159	0.565672	Kinetochore interacting phosphatase 7
Tb927.11.12490:mRNA-p1	Tb927.11.12490	FALSE	59364.5	95000.3	63056.7	74841	67174.5	67386.6	81996.5	80984.6	69545.6	16.1094	0.0698893	0.701207	0.761774	hypothetical protein, conserved
Tb927.11.12500:mRNA-p1	Tb927.11.12500	FALSE	1.18774e+06	1.21634e+06	1253535	840676	839482	865829	721207	717486	716411	19.9646	0.569037	4.23e-05	0.00063238	hypothetical protein, conserved
Tb927.11.12530:mRNA-p1	Tb927.11.12530	FALSE	1.91642e+06	2.00202e+06	1.84831e+06	2.41876e+06	2.35799e+06	2227928	2.59503e+06	2.59964e+06	2.46044e+06	21.0225	-0.233921	0.00328785	0.0100289	Flagellum attachment zone protein 3
Tb927.11.12540:mRNA-p1	Tb927.11.12540	FALSE	995859	1424551	1.38902e+06	2099039	2.3295e+06	1.43311e+06	637787	782910	1133515	20.5714	-0.563541	0.0397271	0.0710341	leucine-rich repeat protein (LRRP), putative
Tb927.11.12560:mRNA-p1	Tb927.11.12560	FALSE	161357	131813	152120	364338	322528	305030	317326	272497	337030	17.7612	-1.11	4.28e-05	0.00063238	hypothetical protein
Tb927.11.12590:mRNA-p1	Tb927.11.12590	FALSE	375422	392312	395233	285278	252828	258007	214554	222292	245697	18.2985	0.594992	4.9e-05	0.000676161	Der1-like family, putative
Tb927.11.1260:mRNA-p1	Tb927.11.1260	FALSE	141719	150295	131261	145629	152723	143704	121079	143600	142139	17.1449	-0.0177849	0.786226	0.834647	copper-transporting ATPase-like protein, putative
Tb927.11.12600:mRNA-p1	Tb927.11.12600	FALSE	275557	297698	279691	308460	288191	287096	301547	302411	280199	18.1506	-0.0046385	0.927362	0.945546	ATP-dependent DNA helicase, putative
Tb927.11.12610:mRNA-p1	Tb927.11.12610	FALSE	679679	767983	683937	592146	617675	581159	555446	547698	574336	19.3202	0.295916	0.002821	0.00896899	cyclin 1
Tb927.11.12630:mRNA-p1	Tb927.11.12630	FALSE	238683	226061	234509	227345	217895	224532	221778	234732	243137	17.8078	0.108568	0.0913817	0.140443	hypothetical protein, conserved
Tb927.11.12640:mRNA-p1	Tb927.11.12640	FALSE	701496	543993	794264	726294	915127	839777	430109	462435	808244	19.513	-0.247067	0.202077	0.273856	PH domain containing protein, putative
Tb927.11.12650:mRNA-p1	Tb927.11.12650	FALSE	81129.2	73498.4	75673.8	87030.7	66208.4	65227.6	59682.4	59549.3	62723	16.1916	0.134465	0.290897	0.372821	palmitoyl acyltransferase 5, putative
Tb927.11.12670:mRNA-p1	Tb927.11.12670	FALSE	289005	332673	292850	263532	246024	267935	291995	299575	263748	18.1073	0.278794	0.00774343	0.0192063	Methyltransferase TYW3, putative
Tb927.11.12680:mRNA-p1	Tb927.11.12680	FALSE	1.18725e+06	1.03866e+06	1.24096e+06	1.08412e+06	1.04804e+06	1.31843e+06	1.15397e+06	1.23438e+06	1.1019e+06	20.1397	0.0568208	0.67253	0.734952	prefoldin subunit 2, putative
Tb927.11.1270:mRNA-p1	Tb927.11.1270	FALSE	935938	937409	1.01031e+06	779603	827889	704157	697163	739464	691514	19.7216	0.367813	0.00246344	0.00813002	Mitochondrial ATP synthase subunit, putative
Tb927.11.12780.1-p1;Tb927.11.12790:mRNA-p1;Tb927.11.12800:mRNA-p1;Tb927.11.12820:mRNA-p1	Tb927.11.12780	FALSE	1.60064e+06	1.57025e+06	1.54114e+06	2279813	2271471	2.02602e+06	1.82005e+06	1.88728e+06	1.9084e+06	20.831	-0.43262	0.000295228	0.00181144	ribonucleoside-diphosphate reductase small chain
Tb927.11.12830:mRNA-p1	Tb927.11.12830	FALSE	363096	335103	343697	315687	323104	334523	299938	333621	319438	18.3647	0.144396	0.070291	0.113298	acyl-CoA binding protein, putative
Tb927.11.12840:mRNA-p1	Tb927.11.12840	FALSE	126273	154141	148544	151628	179957	179736	193863	187956	169881	17.2559	-0.207562	0.113001	0.167959	Domain of unknown function (DUF4486), putative
Tb927.11.12850:mRNA-p1	Tb927.11.12850	FALSE	5.35197e+06	5599157	5117564	3.42245e+06	3.1769e+06	2.91022e+06	2774038	2.73889e+06	2.80597e+06	21.981	0.805549	1.7e-05	0.000428709	oligopeptidase b
Tb927.11.12860.1-p1;Tb927.11.12860.2-p1	Tb927.11.12860	FALSE	107463	127052	98813.7	164609	169578	188827	172063	180642	195769	17.09	-0.60877	0.00151151	0.00565871	cAMP response protein, putative
Tb927.11.12870:mRNA-p1	Tb927.11.12870	TRUE	101029	85734.4	97013.1	85878.8	115296	101616	101752	116225	111568					hypothetical protein, conserved
Tb927.11.12880:mRNA-p1	Tb927.11.12880	FALSE	232797	304519	273914	298371	256419	257834	195560	171181	225905	18.0485	0.0389887	0.724129	0.780658	Present in the outer mitochondrial membrane proteome 17
Tb927.11.1290:mRNA-p1	Tb927.11.1290	FALSE	321898	338713	341848	372083	356301	353776	358662	332405	323882	18.4135	-0.0639469	0.222245	0.295915	hypothetical protein, conserved
Tb927.11.12910:mRNA-p1	Tb927.11.12910	FALSE	229740	186856	185641	186442	141985	176680	177323	167825	191077	17.4883	0.302845	0.0723589	0.115669	prefoldin subunit, putative
Tb927.11.12920:mRNA-p1	Tb927.11.12920	FALSE	398021	399719	375829	360032	351940	373269	350226	366931	378574	18.5292	0.159309	0.0309789	0.0579207	hypothetical protein, conserved
Tb927.11.12940:mRNA-p1	Tb927.11.12940	FALSE	872007	1.0365e+06	855349	763587	681876	642899	803216	764721	671757	19.6152	0.449098	0.00240594	0.00799322	Uncharacterised protein family (UPF0160), putative
Tb927.11.12950:mRNA-p1	Tb927.11.12950	FALSE	128357	123106	128767	109179	110869	114898	113755	109502	107140	16.8684	0.229537	0.00847484	0.0206045	ras-like small GTPase, putative
Tb927.11.12960:mRNA-p1	Tb927.11.12960	TRUE	92730.9	78143.2	74058.5	51567.4	72113.6	54424.5	33700.6	39312.8	61324.5					hypothetical protein, conserved
Tb927.11.12970:mRNA-p1	Tb927.11.12970	FALSE	141598	139100	147425	256262	234758	217025	262301	266253	278054	17.4924	-0.676354	5.61e-05	0.000729238	hypothetical protein, conserved
Tb927.11.1300:mRNA-p1	Tb927.11.1300	FALSE	190222	199802	195248	197013	184580	193172	189476	182403	167677	17.5689	0.0729442	0.1863	0.254852	UBA/TS-N domain containing protein, putative
Tb927.11.13000:mRNA-p1	Tb927.11.13000	FALSE	92656.8	91540.4	97581.5	144146	167347	163076	131626	117941	141503	16.9021	-0.703034	0.000168981	0.00129148	phospholipid-transporting ATPase, putative
Tb927.11.13003:mRNA-p1;Tb927.11.13007:mRNA-p1	Tb927.11.13003	FALSE	48661192	58061132	45445048	42302428	38273360	41748288	46794424	46925644	46152612	25.4427	0.35512	0.0105379	0.0245253	ubiquitin-60S ribosomal protein L40
Tb927.11.13010:mRNA-p1	Tb927.11.13010	FALSE	230593	199834	229436	195146	225334	209008	416772	237166	219133	17.7187	0.113919	0.284088	0.36566	hypothetical protein
Tb927.11.13020:mRNA-p1;Tb927.11.13030:mRNA-p1;Tb927.11.13040:mRNA-p1;Tb927.11.13050:mRNA-p1	Tb927.11.13020	FALSE	17350368	19579330	18256088	20596044	19237432	22378850	27772628	28380382	19118152	24.2256	-0.125351	0.171671	0.237884	calmodulin
Tb927.11.13060:mRNA-p1	Tb927.11.13060	FALSE	497899	559752	521872	500085	466495	415676	412129	404102	422417	18.9156	0.24151	0.0160188	0.0339009	translation-associated element 2, putative
Tb927.11.13070:mRNA-p1	Tb927.11.13070	FALSE	117240	110258	109733	93082.2	105476	101437	145154	116633	101808	16.7013	0.216653	0.0294289	0.0555865	O-phosphoseryl-tRNA(Sec) selenium transferase, putative
Tb927.11.13080:mRNA-p1	Tb927.11.13080	FALSE	391569	379588	407389	347478	333287	354621	370987	359978	340576	18.4983	0.233276	0.00871602	0.0210202	hypothetical protein, conserved
Tb927.11.13110:mRNA-p1	Tb927.11.13110	FALSE	58333.7	64118.3	60172.4	105733	96512.8	103069	97079.5	93129.5	105167	16.2718	-0.694919	2.18e-05	0.000469772	hypothetical protein, conserved
Tb927.11.13120:mRNA-p1	Tb927.11.13120	TRUE	31348.4	22764.2	23863.5	35847.5	27973.6	31646.5	39196.2	40003.6	39738.8					PUB domain containing protein, putative
Tb927.11.13130:mRNA-p1	Tb927.11.13130	FALSE	965478	1.05001e+06	1.0022e+06	991885	866069	770697	1.02622e+06	943318	854521	19.8449	0.252519	0.0266198	0.0511271	membrane-bound acid phosphatase 1 precursor
Tb927.11.13150:mRNA-p1	Tb927.11.13150	FALSE	125065	125027	128440	168090	189163	192078	150942	153009	191833	17.221	-0.488284	0.000803669	0.00363319	UEV domain/Zinc finger, C3HC4 type (RING finger), putative
Tb927.11.13180:mRNA-p1	Tb927.11.13180	FALSE	710892	629529	683127	710521	675040	727630	764703	748144	725576	19.4021	-0.0171022	0.827258	0.868394	Present in the outer mitochondrial membrane proteome 10
Tb927.11.13190:mRNA-p1	Tb927.11.13190	FALSE	13380941	14923056	13413739	11772199	10748214	9836534	10676384	9801496	9831895	23.5516	0.415141	0.00120671	0.00483491	elongation factor 1 gamma, putative
Tb927.11.13200:mRNA-p1	Tb927.11.13200	FALSE	338625	370563	361194	500401	417406	432700	511171	473186	458681	18.6183	-0.285343	0.00869188	0.0209745	LEM3 (ligand-effect modulator 3) family / CDC50 family, putative
Tb927.11.13220:mRNA-p1	Tb927.11.13220	FALSE	261558	236823	276968	253963	249262	228663	207819	229431	225954	17.9443	0.128281	0.160717	0.225852	phospholipid:diacylglycerol acyltransferase-like protein
Tb927.11.13230:mRNA-p1	Tb927.11.13230	FALSE	1718316	1.99083e+06	1.78853e+06	2656308	2.30008e+06	2.39647e+06	2.61163e+06	2.56839e+06	2.31021e+06	21.0211	-0.373064	0.00232362	0.00776484	VAMP-associated protein, putative
Tb927.11.13250:mRNA-p1	Tb927.11.13250	FALSE	4337328	4.67732e+06	4.31985e+06	5152526	4932415	4.46463e+06	5.10619e+06	5012227	4.65181e+06	22.1535	-0.0776517	0.242172	0.318465	eukaryotic translation initiation factor 2 gamma, putative
Tb927.11.13260.1-p1;Tb927.11.13260.2-p1	Tb927.11.13260	FALSE	59102.8	61437.7	75208.7	48717.5	42893	58080.8	33926.2	39277.9	39647.8	15.7991	0.436565	0.0282545	0.0537924	hypothetical protein, conserved
Tb927.11.13270:mRNA-p1	Tb927.11.13270	FALSE	1.38478e+06	1.63675e+06	1.34914e+06	1.13826e+06	1.10264e+06	1.03148e+06	1.08227e+06	1.07908e+06	991326	20.271	0.459909	0.00112604	0.00460014	hypothetical protein, conserved
Tb927.11.13280:mRNA-p1	Tb927.11.13280	FALSE	3707516	4121181	3551086	2.86736e+06	2826180	2727925	2.70124e+06	2.77127e+06	2.68905e+06	21.6449	0.478361	0.000244503	0.00160282	Guide RNA binding protein 25
Tb927.11.13290:mRNA-p1	Tb927.11.13290	FALSE	392615	371233	400998	450266	421468	411183	407363	415806	390386	18.6441	-0.0924197	0.168247	0.233964	mitochondrial import inner membrane translocase subunit tim17
Tb927.11.1330:mRNA-p1	Tb927.11.1330	FALSE	5035177	5324067	5.05991e+06	4.26995e+06	4144069	4368274	4359454	4396066	4272724	22.1662	0.317014	0.000888361	0.00385654	Stress responsive A/B Barrel Domain, putative
Tb927.11.13300:mRNA-p1	Tb927.11.13300	TRUE	370355	212435	258624	249236	316976	239186	111140	224488	373973					Intraflagellar transport protein 25
Tb927.11.13310:mRNA-p1	Tb927.11.13310	FALSE	165702	265281	257153	212596	180380	175536	197717	182564	200258	17.6599	0.295839	0.167388	0.23294	hypothetical protein, conserved
Tb927.11.13320:mRNA-p1	Tb927.11.13320	TRUE	Filtered	Filtered	69571.4	112261	122938	78340.7	87034.5	Filtered	25856.1					hypothetical protein, conserved
Tb927.11.13330:mRNA-p1	Tb927.11.13330	TRUE	99706.8	84866.7	92797.1	53962.6	60608.2	75796.7	32370.2	48499.5	60805.1					hypothetical protein, conserved
Tb927.11.13340:mRNA-p1	Tb927.11.13340	FALSE	444640	544048	320201	424988	425493	431809	519960	568588	423077	18.712	0.0426964	0.82319	0.865072	hypothetical protein, conserved
Tb927.11.13350:mRNA-p1	Tb927.11.13350	FALSE	32660.1	25268.1	30590.3	32586.4	28541	28487.3	45196.7	35059.8	35118.6	14.8606	0.0233316	0.848744	0.885294	hypothetical protein, conserved
Tb927.11.13360:mRNA-p1	Tb927.11.13360	FALSE	886590	951765	937142	1.02401e+06	928192	807725	954287	899215	891742	19.8202	0.0607972	0.486488	0.569292	AAA ATPase, putative
Tb927.11.13380:mRNA-p1	Tb927.11.13380	FALSE	357722	363478	345573	363765	351493	317888	325532	323912	313684	18.4241	0.0947911	0.144105	0.206011	VSG Exclusion Protein 2
Tb927.11.13400:mRNA-p1	Tb927.11.13400	FALSE	486160	387820	442046	453830	492662	444676	374809	438676	456316	18.7877	-0.0382662	0.725382	0.781833	Bromodomain, putative
Tb927.11.13450:mRNA-p1	Tb927.11.13450	FALSE	304408	264582	291029	299915	339115	297411	334299	333564	318099	18.1965	-0.07607	0.425188	0.511384	hypothetical protein, conserved
Tb927.11.13460:mRNA-p1	Tb927.11.13460	FALSE	124758	142237	138023	208021	212563	212997	246694	248063	219404	17.3729	-0.601145	7.63e-05	0.000852383	hypothetical protein, conserved
Tb927.11.13470:mRNA-p1	Tb927.11.13470	FALSE	994265	1.0569e+06	1.00619e+06	836301	866762	869314	776282	854226	853282	19.8426	0.295461	0.0013631	0.00528906	PPPDE putative peptidase domain containing protein, putative
Tb927.11.13490:mRNA-p1	Tb927.11.13490	FALSE	23925.2	28667.2	32097.9	57584.4	39753.8	44434.7	40873.8	36830.6	58471.8	15.1512	-0.689453	0.00553547	0.0147942	hypothetical protein, conserved
Tb927.11.1350:mRNA-p1	Tb927.11.1350	FALSE	303520	287767	291258	353599	324615	306314	384323	382928	384287	18.2524	-0.109058	0.128062	0.186414	calcium uniporter protein, mitochondrial
Tb927.11.13500:mRNA-p1	Tb927.11.13500	FALSE	3.13627e+06	3.24716e+06	3132328	5515857	5.62935e+06	5285832	5.86427e+06	5.86688e+06	5847124	21.9992	-0.741178	3.89e-06	0.000225211	par1
Tb927.11.13520:mRNA-p1	Tb927.11.13520	FALSE	1.52516e+06	793195	5599898	1.25316e+06	1.27154e+06	5.51989e+06	3.40036e+06	2377024	789410	20.923	-0.0789956	0.933776	0.948422	hypothetical protein, conserved
Tb927.11.13540:mRNA-p1	Tb927.11.13540	FALSE	254484	271191	274655	239943	252036	237964	201848	226318	236750	17.9669	0.179045	0.0168013	0.0352253	hypothetical protein, conserved
Tb927.11.13550:mRNA-p1	Tb927.11.13550	FALSE	287459	240457	352391	400481	387506	408931	435044	404234	402776	18.384	-0.413937	0.0313042	0.0583696	hypothetical protein, conserved
Tb927.11.13560:mRNA-p1	Tb927.11.13560	TRUE	13523.4	5956.01	15771.8	4954.53	8242.22	8532.7	Filtered	1668.75	6752.43					SET domain containing protein, putative
Tb927.11.13570:mRNA-p1	Tb927.11.13570	FALSE	1.26892e+06	1.41399e+06	1309879	1226359	1.12447e+06	1.12813e+06	1.17032e+06	1.21362e+06	1.0805e+06	20.2519	0.244983	0.00475171	0.0130488	hypothetical protein, conserved
Tb927.11.13580:mRNA-p1	Tb927.11.13580	FALSE	303437	298099	296743	215162	227942	261109	201592	250396	264395	18.0225	0.402451	0.00520469	0.0140246	ubiquinone biosynthesis protein-like protein
Tb927.11.13590:mRNA-p1	Tb927.11.13590	FALSE	202682	203027	200339	173675	157106	171779	176532	176408	161977	17.4969	0.318115	0.00161252	0.00590313	hypothetical protein, conserved
Tb927.11.1360:mRNA-p1	Tb927.11.1360	FALSE	177908	179694	190568	240069	243784	270993	244616	221262	240164	17.7173	-0.413544	0.00187824	0.00665721	zinc-finger of a C2HC-type, putative
Tb927.11.13610:mRNA-p1	Tb927.11.13610	FALSE	659272	786489	669545	541062	501874	500846	486279	455019	467505	19.2061	0.497229	0.000541074	0.00275191	rhodanese-like domain containing protein, putative
Tb927.11.13620:mRNA-p1	Tb927.11.13620	TRUE	142640	123778	134771	113844	101146	102746	80028.4	Filtered	92083.1					rhodanese-like domain containing protein, putative
Tb927.11.13640:mRNA-p1	Tb927.11.13640	FALSE	289506	306976	301444	348132	330451	329017	393073	392739	376303	18.2826	-0.119645	0.0396369	0.0709261	J-binding protein
Tb927.11.13660:mRNA-p1	Tb927.11.13660	TRUE	86566.9	59460.3	161088	92909.4	85182.6	91757.5	66360.8	46579.8	65019.4					hypothetical protein, conserved
Tb927.11.13670:mRNA-p1	Tb927.11.13670	FALSE	519608	541224	496705	895182	852926	846799	922137	929128	928433	19.362	-0.690297	8.91e-06	0.000311494	hypothetical protein, conserved
Tb927.11.13680:mRNA-p1	Tb927.11.13680	FALSE	124143	124033	112778	158524	153842	160087	187199	177798	158294	17.0785	-0.34304	0.00125174	0.00497787	hypothetical protein, conserved
Tb927.11.13690.1-p1;Tb927.11.13690.2-p1	Tb927.11.13690	FALSE	150608	155386	148887	332418	253194	343790	286757	334122	304045	17.7275	-0.971402	0.000253811	0.00165478	Radial spoke protein 11
Tb927.11.1370:mRNA-p1	Tb927.11.1370	FALSE	993038	954212	1004118	872105	852375	745042	788590	785658	804851	19.7862	0.306798	0.00421385	0.0120624	Dithiol glutaredoxin 1
Tb927.11.13700:mRNA-p1	Tb927.11.13700	FALSE	684030	593372	638450	561717	685931	583613	40613.8	58051.4	593125	19.2567	0.11478	0.316443	0.399893	Basal body protein
Tb927.11.13730:mRNA-p1	Tb927.11.13730	FALSE	235432	228151	246424	201310	187883	200693	194531	249053	177771	17.7267	0.313962	0.00237651	0.00791399	ornithine decarboxylase
Tb927.11.13740:mRNA-p1	Tb927.11.13740	TRUE	15080.6	12412.7	18910.3	10043.8	Filtered	10090.2	7377.47	8668.19	11266.3					procyclic-enriched flagellar receptor adenylate cyclase 5
Tb927.11.13750:mRNA-p1	Tb927.11.13750	FALSE	7142336	7.40028e+06	7.30592e+06	5830943	6.29606e+06	5147314	5750942	5.43509e+06	5808256	22.6327	0.390244	0.00213714	0.0073466	Ras-related protein Rab4
Tb927.11.13760:mRNA-p1	Tb927.11.13760	FALSE	218007	160252	85527.4	157372	137940	231680	158880	161265	135325	17.2699	-0.203827	0.613747	0.684407	hypothetical protein, conserved
Tb927.11.13770:mRNA-p1	Tb927.11.13770	FALSE	280512	292576	276776	333796	335960	300687	362034	361441	348218	18.2151	-0.143411	0.0383112	0.0688625	LEM3 (ligand-effect modulator 3) family / CDC50 family, putative
Tb927.11.13780:mRNA-p1	Tb927.11.13780	FALSE	1.94839e+06	2.26887e+06	1695518	1.59877e+06	1.59662e+06	1.57373e+06	2.58741e+06	2661171	1.79532e+06	20.7589	0.346503	0.0147733	0.0319035	profilin
Tb927.11.13785:mRNA-p1	Tb927.11.13785	TRUE	38922.9	39158.6	37824.1	33665.5	21340.7	22450.9	15260.8	13636.8	21412.8					hypothetical protein
Tb927.11.1380:mRNA-p1	Tb927.11.1380	FALSE	165086	172663	171197	305925	313798	289962	299006	307645	333992	17.7992	-0.790783	3.8e-06	0.000225211	Right handed beta helix region/Periplasmic copper-binding protein (NosD), putative
Tb927.11.13800:mRNA-p1	Tb927.11.13800	TRUE	90588.9	86157.8	70199.8	50611.4	40319.9	43117.6	46432.4	54256.9	57309.4					hypothetical protein, conserved
Tb927.11.13810:mRNA-p1	Tb927.11.13810	FALSE	116475	116383	124705	135204	150695	162634	153275	154239	144934	17.0326	-0.277097	0.0260917	0.0503164	ATP- dependent RNA helicase, putative
Tb927.11.13820:mRNA-p1	Tb927.11.13820	FALSE	347560	342913	330528	267728	285666	279893	244197	258047	273576	18.2382	0.339865	0.00109589	0.00451159	hypothetical protein, conserved
Tb927.11.13830:mRNA-p1	Tb927.11.13830	TRUE	1181.11	Filtered	Filtered	Filtered	2035.95	501.927	1372.63	1501.48	1282.93					DnaJ domain containing protein, putative
Tb927.11.13840:mRNA-p1	Tb927.11.13840	FALSE	269802	185597	230559	248662	371031	332027	325316	344981	336013	18.0293	-0.422711	0.0909882	0.139883	hypothetical protein, conserved
Tb927.11.13850:mRNA-p1	Tb927.11.13850	TRUE	184687	228262	171014	212466	177403	142853	145972	143659	155978					hypothetical protein, conserved
Tb927.11.13860:mRNA-p1	Tb927.11.13860	FALSE	249010	246014	249730	216548	200281	177773	187083	188863	194389	17.7653	0.376083	0.00182291	0.00650519	hypothetical protein, conserved
Tb927.11.13870:mRNA-p1	Tb927.11.13870	FALSE	1092974	1.30553e+06	1080475	651986	724769	677566	593961	715586	646803	19.7704	0.802439	0.00010361	0.000985115	uncharacterized protein, PH0010 family/AmmeMemoRadiSam system protein A, putative
Tb927.11.13890:mRNA-p1	Tb927.11.13890	TRUE	100351	102737	101325	127449	137429	107389	121131	109035	95831.3					AKAP7 2'5' RNA ligase-like domain containing protein, putative
Tb927.11.1390:mRNA-p1	Tb927.11.1390	FALSE	399976	422372	386493	450913	396002	381033	392667	365812	422399	18.6378	0.0267633	0.704808	0.764472	class I transcription factor A, subunit 1
Tb927.11.13900:mRNA-p1	Tb927.11.13900	FALSE	232448	223244	288650	295068	293028	281663	306243	289888	330552	18.0368	-0.187174	0.136161	0.196295	Centrin-5
Tb927.11.13910:mRNA-p1	Tb927.11.13910	FALSE	92459.5	96766.5	93704.8	63340.6	67308.9	81748.4	71466.4	76017.9	86999.9	16.3224	0.468674	0.00626886	0.016238	NADH dehydrogenase (ubiquinone) 1 alpha subcomplex subunit, putative
Tb927.11.13920:mRNA-p1	Tb927.11.13920	FALSE	905417	914464	987919	1.03997e+06	1.00176e+06	1.02192e+06	1.11566e+06	1.13044e+06	997802	19.9069	-0.0801886	0.212775	0.286168	kinesin-II 85 Kd subunit, putative
Tb927.11.13930:mRNA-p1	Tb927.11.13930	FALSE	292520	312768	306108	364597	347049	340634	356714	344706	284809	18.3245	-0.160769	0.0136742	0.0300306	U3 small nucleolar ribonucleoprotein protein IMP3, putative
Tb927.11.13940:mRNA-p1	Tb927.11.13940	FALSE	402615	473131	430797	106501	71752.2	99729.6	105177	93889.9	118775	17.6127	2.29676	7.1e-06	0.000281178	ubiquitin-conjugating enzyme E2, putative
Tb927.11.13960:mRNA-p1	Tb927.11.13960	FALSE	376191	502866	365261	324580	326757	313325	278504	291393	306016	18.4791	0.3986	0.0161086	0.0340204	U6 snRNA-associated Sm-like protein LSm4p
Tb927.11.13970:mRNA-p1	Tb927.11.13970	FALSE	735261	751735	736117	597518	633305	613879	662028	623640	633588	19.373	0.316089	0.000890095	0.00385654	Pab1p-dependent poly(A) ribonuclease subunit, putative
Tb927.11.13980:mRNA-p1	Tb927.11.13980	FALSE	48426.2	54262.8	52818.7	120593	114840	103848	107351	112882	104262	16.2308	-1.07785	3.88e-06	0.000225211	Outer row dynein-assembly protein 7
Tb927.11.1400:mRNA-p1	Tb927.11.1400	FALSE	331111	283258	282418	264602	229533	194667	240528	262774	232750	18.0001	0.434474	0.0121466	0.0273531	hypothetical protein, conserved
Tb927.11.14020:mRNA-p1	Tb927.11.14020	FALSE	9581562	10381737	9123206	10038916	10064484	9275872	9407013	8952594	8408803	23.2232	0.0310842	0.621584	0.690617	nuclear RNA binding domain 2
Tb927.11.14030:mRNA-p1	Tb927.11.14030	TRUE	65034.4	Filtered	63428.1	36010.5	34373.6	29704.8	31251.9	24589.4	28378.1					cyclin 9
Tb927.11.14040:mRNA-p1	Tb927.11.14040	FALSE	58538.6	60358.4	39295.2	47095.6	27803.3	32857.8	45446.8	50535.7	47568	15.3871	0.609968	0.0454137	0.0789631	RIC1, putative
Tb927.11.14050:mRNA-p1	Tb927.11.14050	FALSE	86989.6	94531.5	77895.6	59254.8	63397.4	73998.9	65029.1	62661.4	56777.9	16.2033	0.448004	0.00905838	0.021693	hypothetical protein, conserved
Tb927.11.14070:mRNA-p1	Tb927.11.14070	FALSE	42019.6	28147.5	20294.8	42991.9	28127.9	31401.1	41807.2	36813.7	39053.3	14.935	-0.174005	0.57335	0.648227	Repressor of differentiation kinase 1
Tb927.11.14080:mRNA-p1	Tb927.11.14080	FALSE	109010	89508.3	95997	80861	89929.4	88926.6	76149.7	78301.3	88531.2	16.4977	0.224747	0.0709357	0.114068	cyclin 2
Tb927.11.14090:mRNA-p1	Tb927.11.14090	FALSE	8502318	8985128	10348417	8777155	8.3012e+06	9062965	9736102	8775223	7839548	23.1058	0.133123	0.1935	0.263574	Double RNA binding domain protein 18
Tb927.11.1410:mRNA-p1	Tb927.11.1410	FALSE	657598	667332	666374	691825	642487	555730	652682	674863	726485	19.3083	0.127725	0.143631	0.205518	class I transcription factor A, subunit 3
Tb927.11.14100:mRNA-p1	Tb927.11.14100	FALSE	684111	729264	732911	819557	694008	763739	747631	755155	727342	19.4978	-0.0362919	0.627964	0.695769	Double RNA-binding domain containing protein 4
Tb927.11.14110:mRNA-p1	Tb927.11.14110	FALSE	54185.6	49826.4	45611.7	39653.7	39224	29355.2	46122.2	41546.2	38679.1	15.3725	0.523702	0.00672475	0.0171627	TFIIH basal transcription factor subunit
Tb927.11.14120:mRNA-p1	Tb927.11.14120	FALSE	1.81959e+06	1.84221e+06	1801181	1.59267e+06	1.43352e+06	1.42336e+06	1.61057e+06	1.46783e+06	1.44275e+06	20.6559	0.344454	0.000654504	0.00314898	phenylalanyl-tRNA synthetase alpha chain, putative
Tb927.11.14140:mRNA-p1	Tb927.11.14140	FALSE	819132	779673	795827	896484	860076	758983	842111	850724	859982	19.6486	-0.0212335	0.764612	0.816222	ethanolamine-phosphate cytidylyltransferase
Tb927.11.14150:mRNA-p1	Tb927.11.14150	FALSE	58837.4	94975.7	53234.5	45268.7	39160	39820.4	64336.5	38707.2	38076.4	15.6894	0.738315	0.0133055	0.0294064	pre-mRNA splicing factor, putative
Tb927.11.14160:mRNA-p1	Tb927.11.14160	FALSE	500828	550340	481705	476352	471444	437178	462916	421522	447020	18.8966	0.191714	0.0195596	0.0398511	Alpha/beta hydrolase family, putative
Tb927.11.14165:mRNA-p1	Tb927.11.14165	FALSE	125190	58717.2	89161	156909	38222.8	105898	155620	60690.1	70103.8	16.4075	0.0616802	0.916791	0.93733	hypothetical protein
Tb927.11.14170:mRNA-p1	Tb927.11.14170	FALSE	171238	153920	159947	124657	112566	103823	106253	105100	109329	17.0547	0.557539	0.000435502	0.00237151	hypothetical protein, conserved
Tb927.11.14190:mRNA-p1	Tb927.11.14190	FALSE	2.75777e+06	3.40661e+06	3.00553e+06	2.63818e+06	2.47592e+06	2324431	2.47171e+06	2213311	2.12635e+06	21.3975	0.344921	0.00566037	0.0150223	Staphylococcal nuclease homologue/Tudor domain containing protein, putative
Tb927.11.1420:mRNA-p1	Tb927.11.1420	FALSE	752976	689434	796161	969120	1.05041e+06	1.00478e+06	1.08657e+06	1.04421e+06	1.04275e+06	19.7332	-0.389197	0.00302704	0.00941311	hypothetical protein, conserved
Tb927.11.14200:mRNA-p1	Tb927.11.14200	FALSE	2.3482e+06	2172731	2.2809e+06	2.35369e+06	2.41814e+06	2.31553e+06	2.28128e+06	2338771	2.10286e+06	21.1503	-0.0132704	0.827196	0.868394	ubiquitin-conjugating enzyme CDC34
Tb927.11.14210:mRNA-p1	Tb927.11.14210	FALSE	384210	495810	365444	552546	572371	526490	699408	608317	610733	18.8684	-0.37281	0.0171216	0.0357503	conserved protein
Tb927.11.14220:mRNA-p1	Tb927.11.14220	FALSE	1.60323e+06	1602509	1.6829e+06	1.40434e+06	1395750	1.33384e+06	1.23914e+06	1.18512e+06	1.184e+06	20.5233	0.28848	0.00118802	0.00478806	Regulator of ESAG9-1
Tb927.11.14230:mRNA-p1	Tb927.11.14230	FALSE	293751	293642	336780	303541	298201	311343	328381	302159	286257	18.2311	0.0611556	0.454647	0.539294	Vps23 core domain containing protein, putative
Tb927.11.14250:mRNA-p1	Tb927.11.14250	FALSE	5145663	5227383	5032266	4.75328e+06	4.5169e+06	4223430	4.41977e+06	4.3363e+06	4040235	22.2041	0.239225	0.00339548	0.0102857	T-complex protein 1, epsilon subunit, putative
Tb927.11.14270:mRNA-p1	Tb927.11.14270	FALSE	37047.3	38500.9	39619.7	54477	51247.4	47463.3	45334.2	48436.7	49022.2	15.4414	-0.363257	0.000837733	0.0037205	STE group serine/threonine-protein kinase, putative
Tb927.11.14280:mRNA-p1	Tb927.11.14280	FALSE	359775	378783	344147	573146	575310	558319	675838	653279	567014	18.7976	-0.61105	2.05e-05	0.00046829	septum formation protein MAF homologue, putative
Tb927.11.14290:mRNA-p1	Tb927.11.14290	FALSE	657444	655604	649235	591178	615566	639341	660768	672291	675174	19.2834	0.135344	0.0643036	0.105276	vacuolar sorting protein, putative
Tb927.11.1430:mRNA-p1	Tb927.11.1430	FALSE	3253104	3342277	3.40735e+06	5211964	5036414	4682360	5.77837e+06	5.67234e+06	5.40042e+06	21.9657	-0.530157	5.19e-05	0.000700714	Component of motile flagella 2
Tb927.11.14300:mRNA-p1	Tb927.11.14300	FALSE	818577	750884	753375	942696	1.0966e+06	999641	1.17005e+06	1.14719e+06	1.12411e+06	19.763	-0.339466	0.00672613	0.0171627	Dynein intermediate chain, axonemal
Tb927.11.14310:mRNA-p1	Tb927.11.14310	FALSE	917696	895759	356342	369434	624718	630728	732978	433064	423500	19.1816	0.382847	0.408607	0.494331	small nuclear ribonucleoprotein Sm-G
Tb927.11.14330:mRNA-p1	Tb927.11.14330	FALSE	1.193e+06	1.1489e+06	1.24956e+06	1.17019e+06	1.22021e+06	1.25191e+06	1.0555e+06	1311135	1.24278e+06	20.2092	0.0259844	0.712518	0.770568	HECT-domain (ubiquitin-transferase), putative
Tb927.11.14340:mRNA-p1	Tb927.11.14340	FALSE	628881	692226	667251	729030	682268	646967	747462	725959	683552	19.3703	-0.00268614	0.963241	0.97094	exportin 1
Tb927.11.14360:mRNA-p1	Tb927.11.14360	FALSE	573863	674992	581481	533105	637385	518159	661934	586357	595394	19.1642	0.165006	0.156082	0.220178	mitochondrial carrier protein
Tb927.11.14380:mRNA-p1	Tb927.11.14380	FALSE	185379	175065	182977	164460	161376	153004	164274	171810	164291	17.3836	0.229331	0.00534796	0.0143491	kinetoplast polyadenylation/uridylation factor 2
Tb927.11.14390:mRNA-p1	Tb927.11.14390	FALSE	238216	251669	238730	238821	223897	220433	210475	216426	197888	17.8513	0.139921	0.0245948	0.0479098	hypothetical protein, conserved
Tb927.11.1440:mRNA-p1	Tb927.11.1440	FALSE	646309	648188	636106	500607	552230	494044	485749	494858	511846	19.1435	0.368004	0.000951852	0.00406169	hypothetical protein, conserved
Tb927.11.14410:mRNA-p1	Tb927.11.14410	FALSE	46799.2	61493.6	47613.4	102632	100030	90299.7	88554.1	86186.9	87115.9	16.1221	-0.872838	0.000219467	0.00151322	Ankyrin repeats (3 copies), putative
Tb927.11.14430:mRNA-p1	Tb927.11.14430	FALSE	7.61979e+06	2.81988e+06	7.29884e+06	8109792	8547969	9212426	2322457	10329401	9758900	22.7088	-0.628696	0.168933	0.234714	proteasome regulatory non-ATP-ase subunit
Tb927.11.14440:mRNA-p1	Tb927.11.14440	FALSE	531661	447106	558217	829399	706203	701960	794349	760171	742775	19.2409	-0.497298	0.00451704	0.0126287	Pentatricopeptide repeat protein (PPR), putative
Tb927.11.14450:mRNA-p1	Tb927.11.14450	FALSE	109329	104659	108500	164075	194067	202777	220078	229622	233387	17.1188	-0.746348	0.000369762	0.00213225	hypothetical protein, conserved
Tb927.11.14460:mRNA-p1	Tb927.11.14460	FALSE	1317297	1.65836e+06	1.41921e+06	984344	893992	786423	1.03011e+06	855780	784737	20.1238	0.767724	0.000335432	0.00198688	ADP-ribosylation factor GTPase activating protein 1, putative
Tb927.11.14470:mRNA-p1	Tb927.11.14470	FALSE	16556.6	20977.1	16374	12284	16148.8	29339.2	13294.3	22228.9	22789.3	14.1378	0.0354285	0.918776	0.938758	Bardet-Biedl syndrome 9 protein
Tb927.11.14490:mRNA-p1	Tb927.11.14490	FALSE	1.61953e+06	1.93731e+06	1.53002e+06	1.57569e+06	1.51377e+06	1.49133e+06	1417386	1.39451e+06	1.39469e+06	20.6225	0.190717	0.070639	0.113744	RNA polymerase subunit, putative
Tb927.11.1450:mRNA-p1	Tb927.11.1450	FALSE	2.29543e+06	1.29893e+06	1.84439e+06	486981	1.24689e+06	1.11712e+06	1.14742e+06	1.41296e+06	1.49249e+06	20.2567	1.05296	0.0467851	0.080995	2-oxoglutarate dehydrogenase E1 component, putative
Tb927.11.14520:mRNA-p1	Tb927.11.14520	TRUE	153830	276479	156139	165444	149977	190859	124002	133923	138377					Polypeptide deformylase 1
Tb927.11.14540:mRNA-p1	Tb927.11.14540	FALSE	36203.5	14893.3	35668.4	69622.9	62680.6	63325.4	77733.1	68496.9	73189.7	15.359	-1.23508	0.0146046	0.0316246	hypothetical protein, conserved
Tb927.11.14560:mRNA-p1	Tb927.11.14560	FALSE	1.36509e+06	1.33575e+06	1203349	1285654	1.25285e+06	1.06676e+06	835299	895262	982480	20.2593	0.164148	0.0987537	0.149756	Cleavage and polyadenylation specificity factor CPSF160, putative
Tb927.11.14570:mRNA-p1	Tb927.11.14570	FALSE	36378	23330.5	30932.7	24572.7	23244.3	24125.1	34816.7	23838.1	26242.2	14.7128	0.356548	0.0817769	0.128022	LicD family, putative
Tb927.11.14580:mRNA-p1	Tb927.11.14580	FALSE	296204	73580.1	292714	381140	297474	228059	147220	283477	149141	17.8459	-0.626444	0.324388	0.407889	Bifunctional Monophosphate RNA Kinase/RNA guanylyltransferase
Tb927.11.14590:mRNA-p1	Tb927.11.14590	FALSE	922552	886168	969496	829944	842082	884634	832233	856057	822498	19.7687	0.166027	0.0506919	0.0861708	G5-interacting protein
Tb927.11.1460:mRNA-p1	Tb927.11.1460	FALSE	79606.3	89122.6	89260	77883.6	73538.3	62271.3	102860	63954.5	72592.4	16.2605	0.322665	0.010694	0.0247888	phosphatidylinositol (3,5) kinase, putative
Tb927.11.14610:mRNA-p1	Tb927.11.14610	FALSE	208883	209913	200580	427054	411424	394661	427900	442546	472345	18.1603	-0.946438	1.1e-06	0.000138481	procyclin-associated gene 4 (PAG4) protein, putative
Tb927.11.14620:mRNA-p1	Tb927.11.14620	FALSE	468749	521424	484321	736435	636141	623354	882720	800830	694313	19.1311	-0.387677	0.00162539	0.00593664	expression site-associated gene 2 (ESAG2) protein, putative
Tb927.11.14650:mRNA-p1	Tb927.11.14650	FALSE	94381.8	95673.7	84609.6	119870	117657	127651	131448	134636	118214	16.6949	-0.36563	0.00245905	0.00813002	SUMO-interacting motif-containing protein
Tb927.11.14680:mRNA-p1	Tb927.11.14680	FALSE	306162	281470	275166	241418	234359	222244	198595	208682	216158	17.9883	0.351622	0.00145067	0.00551827	phosphatidylinositol 3-related kinase, putative
Tb927.11.14690:mRNA-p1	Tb927.11.14690	FALSE	208876	225599	251628	195469	244804	228590	221903	194748	201558	17.7881	0.0853514	0.496034	0.578345	Microtubule-binding protein MIP-T3, putative
Tb927.11.1470:mRNA-p1	Tb927.11.1470	TRUE	5677.52	4570.23	6219.24	4624.34	4338.77	4224.35	4756.27	5078.83	3908.93					65 kDa invariant surface glycoprotein-like protein
Tb927.11.14730:mRNA-p1	Tb927.11.14730	FALSE	569638	620359	611900	452801	415552	441960	442018	436748	462134	18.974	0.506103	0.00012645	0.00109589	Metalloprotease M41 FtsH, putative
Tb927.11.14750:mRNA-p1	Tb927.11.14750	FALSE	3.15652e+06	3497548	3.12358e+06	2.262e+06	1.93297e+06	1.78066e+06	1.69516e+06	1.62398e+06	1562415	21.285	0.762245	0.000140151	0.00115001	PSP1 C-terminal conserved region, putative
Tb927.11.14760:mRNA-p1	Tb927.11.14760	FALSE	97445.7	90613.4	95965.5	58757.6	79588.4	78860.5	67332.7	74100.9	100922	16.3386	0.446631	0.0202162	0.0408902	Clustered mitochondria/Translation initiation factor eIF3 subunit 135, putative
Tb927.11.14770:mRNA-p1	Tb927.11.14770	FALSE	118638	164915	114711	127141	117960	111217	134133	123069	129032	16.9357	0.189289	0.221023	0.29478	hypothetical protein, conserved
Tb927.11.14780:mRNA-p1	Tb927.11.14780	FALSE	682189	688463	670676	646465	651212	608438	670152	675723	696962	19.3349	0.146016	0.0194288	0.0396183	phosphomannose isomerase
Tb927.11.14800:mRNA-p1	Tb927.11.14800	TRUE	79992.9	46381	79934.9	109412	128187	102807	88905.7	120043	94071.5					hypothetical protein, conserved
Tb927.11.14820:mRNA-p1	Tb927.11.14820	FALSE	74018.1	40275	37776.3	64616.2	47291.2	62861.4	91895.8	57330.8	168857	15.6965	-0.210237	0.494388	0.576847	hypothetical protein, conserved
Tb927.11.14830:mRNA-p1	Tb927.11.14830	TRUE	57973.4	47154.6	54594.5	54384.6	50113.5	41233.4	48719.4	36021.9	44314.1					hypothetical protein, conserved
Tb927.11.14850:mRNA-p1	Tb927.11.14850	TRUE	38774.4	48967.7	38277.5	40753.9	38964.8	43965	41097.1	43747.5	45701.4					hypothetical protein, conserved
Tb927.11.14870:mRNA-p1	Tb927.11.14870	FALSE	259494	290616	257176	222781	232446	228617	214364	193042	215135	17.9254	0.283934	0.00385014	0.0112774	NAD+ synthase, putative
Tb927.11.14880:mRNA-p1	Tb927.11.14880	FALSE	287269	285606	311599	558570	493053	583982	658809	640670	649250	18.6192	-0.837864	7.62e-05	0.000852383	Paraflagellar Rod Proteome Component 9, putative
Tb927.11.14890:mRNA-p1	Tb927.11.14890	FALSE	242754	285156	240738	251026	252570	246758	255333	246140	244256	17.956	0.0769284	0.318348	0.401453	DNA polymerase alpha/epsilon subunit B, putative
Tb927.11.14900:mRNA-p1	Tb927.11.14900	FALSE	1.55596e+06	1.52459e+06	1614302	1.65902e+06	1.63333e+06	1.64825e+06	1736091	1.65198e+06	1.67446e+06	20.6229	-0.027419	0.616238	0.686588	coatomer subunit epsilon
Tb927.11.14910:mRNA-p1	Tb927.11.14910	FALSE	285715	277643	281876	323942	338629	287644	319161	318952	301591	18.1954	-0.119055	0.128765	0.187209	protein phosphatase 2C, putative
Tb927.11.14920:mRNA-p1	Tb927.11.14920	FALSE	191462	181263	202509	226976	252371	229386	271394	290827	275810	17.7064	-0.254345	0.0159365	0.0337773	hypothetical protein, conserved
Tb927.11.14950:mRNA-p1	Tb927.11.14950	FALSE	1804576	1.49889e+06	1489275	2.26466e+06	2.05673e+06	1837870	2.04288e+06	1.81099e+06	1.92228e+06	20.7915	-0.315944	0.0269737	0.0517445	zinc finger protein 2
Tb927.11.14960:mRNA-p1	Tb927.11.14960	FALSE	885338	947675	842242	1062640	1043023	962894	931929	954035	869567	19.8724	-0.151704	0.0409855	0.0729579	pumilio/PUF RNA binding protein 7, putative
Tb927.11.14970:mRNA-p1	Tb927.11.14970	FALSE	659678	662545	639600	748071	802857	619330	655866	609224	671002	19.3959	-0.0907952	0.370028	0.455946	hypothetical protein, conserved
Tb927.11.14980:mRNA-p1	Tb927.11.14980	TRUE	84858.8	104348	87815.3	79001.8	66053.7	58588.2	67709.9	62142.6	55366.7					mitochondrial ribosomal protein L38
Tb927.11.14990:mRNA-p1	Tb927.11.14990	FALSE	296685	266919	301551	259300	312992	324762	283569	292151	287966	18.1679	-0.000901256	0.994174	0.994894	hypothetical protein, conserved
Tb927.11.14995:mRNA-p1	Tb927.11.14995	TRUE	95369.6	100014	93795.4	133919	103250	103811	125184	125849	103454					hypothetical protein
Tb927.11.150:mRNA-p1	Tb927.11.150	FALSE	50614.2	56703.3	53177.6	20741.3	26557.3	29939.2	37839.1	66149.7	24203.4	15.1792	1.11661	0.000337774	0.00199166	receptor-type adenylate cyclase GRESAG 4, putative
Tb927.11.15020:mRNA-p1	Tb927.11.15020	FALSE	5.30985e+06	5.60072e+06	5285868	4711105	4841285	4.79625e+06	5124252	5.06605e+06	5.00843e+06	22.2852	0.220918	0.00419977	0.0120439	iron superoxide dismutase
Tb927.11.15030:mRNA-p1	Tb927.11.15030	FALSE	906410	947574	837989	1.0737e+06	1072600	1.05479e+06	1.15855e+06	1.21663e+06	1.178e+06	19.9079	-0.205142	0.0113617	0.0259388	small GTPase
Tb927.11.15040:mRNA-p1	Tb927.11.15040	FALSE	6.27989e+06	9637356	7412907	10008071	8.2792e+06	7.99277e+06	6.67871e+06	7.898e+06	7841243	22.9703	-0.140724	0.415225	0.501135	Chaperonin HSP60, mitochondrial
Tb927.11.15050:mRNA-p1	Tb927.11.15050	FALSE	647922	590481	602139	418060	380936	277412	366854	354907	332519	18.8371	0.840737	0.00128136	0.00507879	Cation efflux family, putative
Tb927.11.15070:mRNA-p1	Tb927.11.15070	FALSE	181657	175093	184470	173245	188065	165382	381064	166186	195715	17.4487	0.0875192	0.229998	0.304839	Basal body protein
Tb927.11.15080:mRNA-p1	Tb927.11.15080	TRUE	176658	194031	182277	182666	202549	327734	211046	250417	305328					Transmembrane proteins 14C, putative
Tb927.11.15100:mRNA-p1	Tb927.11.15100	FALSE	1.36609e+06	1.30965e+06	1372964	2156535	2.05013e+06	1.82239e+06	2.29414e+06	2338147	2273004	20.658	-0.524681	0.000264429	0.00169631	Tb5.20
Tb927.11.15120:mRNA-p1	Tb927.11.15120	FALSE	405270	434397	417053	680017	673824	597404	705518	692121	742220	19.0007	-0.586277	6.11e-05	0.000758584	hypothetical protein, conserved
Tb927.11.15130:mRNA-p1	Tb927.11.15130	FALSE	635782	663818	674713	1.20914e+06	1.16775e+06	1.29811e+06	1.40979e+06	1.49919e+06	1.43879e+06	19.7839	-0.848876	1.56e-05	0.00041144	DnaJ homolog, putative
Tb927.11.15140:mRNA-p1	Tb927.11.15140	FALSE	2.69809e+06	2.03656e+06	2.73224e+06	2.93009e+06	2.788e+06	2506907	2.77483e+06	2.85203e+06	3.05301e+06	21.3176	-0.102748	0.481418	0.56473	bilobe region protein, putative
Tb927.11.15150:mRNA-p1	Tb927.11.15150	FALSE	3.76161e+06	3.02138e+06	3645840	3459686	3.85498e+06	3.34398e+06	2707010	3.09826e+06	3.52728e+06	21.7488	0.011189	0.923698	0.942983	1-acyl-sn-glycerol-3-phosphate acyltransferase, putative
Tb927.11.15170:mRNA-p1	Tb927.11.15170	FALSE	74136.1	66466.2	83990.5	67421.8	66276.8	84752.5	94863.2	66602.4	62266.2	16.1727	0.0892461	0.558587	0.634903	ribosome biogenesis protein TSR3, putative
Tb927.11.15180:mRNA-p1	Tb927.11.15180	FALSE	127859	133224	122636	97793.4	97988.7	91691.8	93665.1	94796	95118.6	16.7643	0.463044	9.71e-05	0.000955377	hypothetical protein, conserved
Tb927.11.15190:mRNA-p1	Tb927.11.15190	FALSE	273595	318254	287517	496198	495243	458082	583574	569418	513263	18.5284	-0.676366	4.46e-05	0.000641537	Domain of unknown function (DUF4200), putative
Tb927.11.15210:mRNA-p1	Tb927.11.15210	FALSE	674872	791116	688503	586984	610238	559186	636438	591702	588145	19.3129	0.338545	0.00293638	0.00922853	TLR4 regulator and MIR-interacting MSAP, putative
Tb927.11.15220:mRNA-p1	Tb927.11.15220	FALSE	144533	152723	196042	266992	240480	316676	275286	267585	282716	17.6948	-0.697516	0.00492757	0.0134623	hypothetical protein, conserved
Tb927.11.15230:mRNA-p1	Tb927.11.15230	FALSE	1.12866e+06	1.49127e+06	1.17816e+06	1.1049e+06	1178172	1.07785e+06	1.18155e+06	1.17098e+06	1.08099e+06	20.1863	0.212919	0.0933608	0.143163	cytosolic coat protein, putative
Tb927.11.15240:mRNA-p1	Tb927.11.15240	FALSE	1.26452e+06	1.47433e+06	1.15396e+06	1082395	1.15265e+06	1.14588e+06	1.20903e+06	1.23905e+06	1249260	20.2103	0.243098	0.0429098	0.075486	Ras-related protein RAB2B, putative
Tb927.11.15250:mRNA-p1	Tb927.11.15250	FALSE	207679	225965	219800	237298	220413	231880	204961	202012	198178	17.7794	-0.0313148	0.581693	0.655413	hypothetical protein, conserved
Tb927.11.15270:mRNA-p1	Tb927.11.15270	FALSE	717699	734417	714441	668836	670031	658139	603243	641823	661598	19.4118	0.16407	0.00933145	0.0221917	phosphopantetheine adenylyltransferase, putative
Tb927.11.15290:mRNA-p1	Tb927.11.15290	FALSE	108174	75254.2	90462.1	112361	142614	122642	47926.3	44163.8	111108	16.7072	-0.425479	0.0431867	0.075806	eRF1 methyltransferase catalytic subunit, putative
Tb927.11.15310:mRNA-p1	Tb927.11.15310	FALSE	39407.7	27904.3	35918.7	99195.2	86146	101940	103324	106904	104607	15.8081	-1.4411	9.04e-05	0.000933694	hypothetical protein, conserved
Tb927.11.15350:mRNA-p1	Tb927.11.15350	FALSE	201671	203908	167890	175832	161122	167778	210041	162105	143581	17.4577	0.226073	0.0408921	0.0728457	RNA-binding protein, putative
Tb927.11.15370:mRNA-p1	Tb927.11.15370	FALSE	3.00661e+06	3.12785e+06	2.98364e+06	3.3616e+06	3.17511e+06	3.01477e+06	3.20001e+06	3.15216e+06	3.1137e+06	21.5766	-0.0193092	0.7067	0.766005	Importin subunit beta-4, putative
Tb927.11.15375:mRNA-p1	Tb927.11.15375	FALSE	83346.9	57736	90456	132367	110537	133636	98575	133782	112183	16.5795	-0.675887	0.0132406	0.0293202	hypothetical protein
Tb927.11.1540:mRNA-p1	Tb927.11.1540	FALSE	124245	186508	135521	109610	121283	109921	117976	124855	124557	16.9846	0.414466	0.0325367	0.0602691	isovaleryl-CoA dehydrogenase
Tb927.11.15400:mRNA-p1	Tb927.11.15400	FALSE	244397	220424	228620	215720	215762	201917	210943	213881	203726	17.7607	0.176597	0.0323114	0.0599443	synaptobrevin, putative
Tb927.11.15420:mRNA-p1	Tb927.11.15420	FALSE	1.02982e+06	1.19689e+06	969316	928258	773262	930584	807346	901364	877643	19.886	0.326192	0.0235617	0.0463686	eukaryotic translation initiation factor 3 subunit k
Tb927.11.15430:mRNA-p1	Tb927.11.15430	FALSE	628896	664007	656023	601189	591918	561529	534353	520508	509163	19.2417	0.198293	0.00507337	0.0137431	U5 small nuclear ribonucleoprotein component, putative
Tb927.11.15440:mRNA-p1	Tb927.11.15440	FALSE	125344	153109	135977	111984	94239.8	93627.9	94949.5	83842.7	82351.6	16.846	0.513599	0.00154175	0.00573608	NADH dehydrogenase (ubiquinone) 1 beta subcomplex subunit, putative
Tb927.11.15450:mRNA-p1	Tb927.11.15450	FALSE	94363.1	87276.5	76916.6	104075	88223.5	83129.1	71187.3	54275.7	79530.4	16.4435	-0.043087	0.699617	0.760563	Basal body protein
Tb927.11.15460:mRNA-p1	Tb927.11.15460	FALSE	105974	88169.7	89593.1	141763	152246	139198	177565	164404	158812	16.84	-0.567934	0.000967256	0.00411277	ATP-dependent DEAD/H RNA helicase, putative
Tb927.11.15480:mRNA-p1	Tb927.11.15480	FALSE	5043939	5219123	7325343	6551425	6615902	6.45721e+06	11246804	10276356	10286453	22.5602	-0.13257	0.413576	0.499334	heat shock protein Hsp20, putative
Tb927.11.15490:mRNA-p1	Tb927.11.15490	FALSE	213610	213066	134002	216794	213605	123411	248385	117928	127503	17.4721	0.0778318	0.789502	0.837012	Tb-291 membrane associated protein, putative
Tb927.11.1550:mRNA-p1	Tb927.11.1550	TRUE	148574	131706	163981	168908	182511	205616	202297	211280	222221					XRN 5'-3' exonuclease N-terminus, putative
Tb927.11.15520:mRNA-p1	Tb927.11.15520	FALSE	172515	166532	191204	162863	159819	155560	149243	145074	155927	17.3641	0.193255	0.0327185	0.0605122	hypothetical protein, conserved
Tb927.11.15550:mRNA-p1	Tb927.11.15550	FALSE	40268.3	45110.5	48707.6	19646.2	16303.4	18026.1	24384.8	32391.2	14503.4	14.7958	1.35914	8.91e-06	0.000311494	NADH-cytochrome b5 reductase, putative
Tb927.11.15560:mRNA-p1	Tb927.11.15560	FALSE	343877	362227	350770	383155	360275	387287	375941	351356	327077	18.4832	-0.0504753	0.382547	0.467671	Nucleoporin NUP53a
Tb927.11.15580:mRNA-p1	Tb927.11.15580	FALSE	147323	155198	152694	137072	123213	120149	135486	129653	131931	17.089	0.307508	0.00159098	0.0058511	TFIIF-like transcription factor subunit 2
Tb927.11.1560:mRNA-p1	Tb927.11.1560	FALSE	2428833	2173070	2.27297e+06	1.99398e+06	2.11847e+06	1.98785e+06	1.79215e+06	1.81177e+06	1.84614e+06	21.0493	0.218127	0.0202231	0.0408902	1,2-Dihydroxy-3-keto-5-methylthiopentene dioxygenase, putative
Tb927.11.15610:mRNA-p1	Tb927.11.15610	FALSE	126377	110794	116326	164127	152318	125173	131957	148660	138198	17.0099	-0.267446	0.0476597	0.0822417	hypothetical protein, conserved
Tb927.11.15630:mRNA-p1	Tb927.11.15630	FALSE	220879	221913	233211	301582	277267	262105	288007	277998	252504	17.9464	-0.266465	0.00452143	0.0126313	NOL1/NOP2/sun family, putative
Tb927.11.15640:mRNA-p1	Tb927.11.15640	FALSE	705141	708321	643014	612065	601591	626230	625306	644721	651145	19.3143	0.205899	0.0142301	0.0309254	mitochondrial RNA binding complex 1 subunit
Tb927.11.15675:mRNA-p1	Tb927.11.15675	FALSE	59328.2	49090.1	55062.2	62203.1	51396.2	43373.8	29387.3	49850.3	51980.8	15.7031	0.116477	0.435539	0.521255	hypothetical protein
Tb927.11.15680:mRNA-p1	Tb927.11.15680	FALSE	4703492	4985248	4880736	3.20144e+06	3.21578e+06	2.8362e+06	3.04157e+06	3.19294e+06	3.15924e+06	21.8913	0.703447	2.1e-05	0.00046829	hypothetical protein, conserved
Tb927.11.15690:mRNA-p1	Tb927.11.15690	FALSE	330323	409482	332229	325195	285396	288004	249020	264260	254866	18.3233	0.296397	0.0199015	0.0403931	U5 snRNP-associated 102 kDa protein, putative
Tb927.11.15710:mRNA-p1	Tb927.11.15710	TRUE	4092.62	Filtered	1843.34	3677.73	3765.62	11203.4	Filtered	5843.92	4525.19					mediator of rna polymerase ii transcription subunit 1
Tb927.11.15730:mRNA-p1	Tb927.11.15730	FALSE	576978	584354	671755	324965	359271	391161	327127	340960	370382	18.841	0.816622	0.000291061	0.00179738	cyclic nucleotide-binding domain containing protein, putative
Tb927.11.15740:mRNA-p1	Tb927.11.15740	FALSE	97304.3	88168.3	85581.3	144911	173657	161053	153315	138478	179276	16.8805	-0.774989	0.000226766	0.00153918	hypothetical protein, conserved
Tb927.11.15750:mRNA-p1	Tb927.11.15750	FALSE	647132	630911	615816	799278	830142	739797	830689	750881	804547	19.4371	-0.275166	0.00314542	0.00968694	AMP deaminase, putative
Tb927.11.15760:mRNA-p1	Tb927.11.15760	FALSE	3821244	4203932	3.92077e+06	3.42848e+06	3.29183e+06	3.14154e+06	1.91951e+06	2525649	2.9846e+06	21.7943	0.322893	0.000772818	0.00353036	GPI transamidase subunit Tta1
Tb927.11.15770:mRNA-p1	Tb927.11.15770	FALSE	119244	132872	106888	111308	109926	99642.4	118950	120529	99322.6	16.7926	0.20461	0.0525464	0.0889647	hypothetical protein, conserved
Tb927.11.15790:mRNA-p1	Tb927.11.15790	TRUE	8771.6	Filtered	6733.82	13074.1	15635.4	16689.8	18839.1	15376.2	19897.6					hypothetical protein, conserved
Tb927.11.15800:mRNA-p1	Tb927.11.15800	FALSE	313016	261239	329908	454528	432547	414007	370287	331419	356162	18.4684	-0.484505	0.0035722	0.0106721	Cytokinesis initiation factor 1
Tb927.11.15810:mRNA-p1	Tb927.11.15810	TRUE	86252.9	52527.1	95547.2	93159.2	67525.7	64477.8	49385.1	65881.8	66501.1					NADH-ubiquinone oxidoreductase B22 subunit
Tb927.11.15830:mRNA-p1	Tb927.11.15830	FALSE	169587	124289	120073	119329	135665	185913	186687	209290	195879	17.1065	-0.0367649	0.873896	0.902913	RNA methyltransferase, putative
Tb927.11.15840:mRNA-p1;Tb927.11.15860:mRNA-p1	Tb927.11.15840	FALSE	400619	378787	404659	981308	950924	960488	898564	922105	914999	19.243	-1.2426	5.87e-07	0.000107725	L-Lysine transport protein, putative
Tb927.11.15850:mRNA-p1	Tb927.11.15850	FALSE	6.09353e+06	4497164	4565641	4.62607e+06	5327867	4.22401e+06	11189686	61458556	4.92492e+06	22.2184	0.134947	0.407723	0.493511	kinteoplast poly(A) polymerase complex 1 subunit
Tb927.11.15870:mRNA-p1	Tb927.11.15870	FALSE	1.50549e+06	1.49418e+06	1.47354e+06	1.25171e+06	1.34601e+06	1263623	1.39654e+06	1.41804e+06	1.423e+06	20.41	0.259467	0.00319918	0.00980982	hypothetical protein, conserved
Tb927.11.15880:mRNA-p1;Tb927.11.15900:mRNA-p1	Tb927.11.15880	FALSE	11835538	13216711	11696609	11949440	10310053	9920271	10222088	9978592	9759784	23.4556	0.240608	0.0217425	0.0433763	60S ribosomal protein L27, putative
Tb927.11.1590:mRNA-p1	Tb927.11.1590	TRUE	39130.1	25294.5	44240.7	55293.2	51046.1	47205.4	32310.3	35959.4	43254.7					hypothetical protein, conserved
Tb927.11.15910:mRNA-p1	Tb927.11.15910	FALSE	7.89401e+06	7794944	7636538	7162343	7.65532e+06	7.05584e+06	6.89389e+06	6934111	7119972	22.8522	0.140065	0.0424288	0.074777	iron superoxide dismutase
Tb927.11.15920:mRNA-p1	Tb927.11.15920	FALSE	27493.2	80269.9	77961.6	80786.2	72917.2	62900.6	65092.1	61182.9	31133	15.9564	-0.32235	0.472491	0.555899	glutathione peroxidase, putative
Tb927.11.15930:mRNA-p1	Tb927.11.15930	FALSE	534912	535657	521252	462014	411628	403085	436963	467301	458551	18.8654	0.367306	0.000741916	0.00341196	Sybindin-like family, putative
Tb927.11.15940:mRNA-p1	Tb927.11.15940	FALSE	330607	344441	341958	335108	310311	293398	311011	281554	272619	18.3207	0.163895	0.0228376	0.0452222	hypothetical protein, conserved
Tb927.11.15950:mRNA-p1	Tb927.11.15950	FALSE	3859956	3720724	3.79042e+06	3.61592e+06	3.34719e+06	3.19746e+06	2.88329e+06	3.01219e+06	2.82774e+06	21.7803	0.210658	0.00934667	0.0222169	amino acid transporter, putative
Tb927.11.15970:mRNA-p1	Tb927.11.15970	FALSE	935091	954800	953165	811923	789688	744860	766728	820850	837703	19.7237	0.324376	0.000427769	0.00234539	Guanine nucleotide exchange factor in Golgi transport N-terminal/Sec7 domain containing protein, putative
Tb927.11.15990:mRNA-p1	Tb927.11.15990	FALSE	608279	676101	585310	738860	811643	866177	753030	970547	802407	19.4403	-0.323316	0.0123901	0.0277966	Nucleoporin NUP109
Tb927.11.160:mRNA-p1	Tb927.11.160	TRUE	41664.5	41745.8	65364.2	39629.1	48230.8	115438	61248.7	59061.5	89281.5					hypothetical protein, conserved
Tb927.11.1600:mRNA-p1	Tb927.11.1600	FALSE	426779	407166	406993	352111	365096	371458	383253	401326	403214	18.5719	0.235431	0.00760749	0.0189626	tatD related deoxyribonuclease, putative
Tb927.11.16000:mRNA-p1	Tb927.11.16000	FALSE	52634.1	63891.7	47759.7	74492.8	62432.4	78828.8	131799	113458	85162.9	15.9373	-0.350336	0.0410099	0.0729742	exonuclease, putative
Tb927.11.16010:mRNA-p1	Tb927.11.16010	FALSE	955518	1.10669e+06	1.06994e+06	790160	661487	667519	765181	756270	664166	19.7167	0.612312	0.000369753	0.00213225	hypothetical protein, conserved
Tb927.11.16020:mRNA-p1	Tb927.11.16020	FALSE	62325.6	59466.7	63131.6	139479	97709.7	93057.2	87555.2	210817	204705	16.3262	-0.766214	0.00216404	0.00741498	RNA-binding protein, putative
Tb927.11.16030:mRNA-p1	Tb927.11.16030	FALSE	2.31149e+06	2313917	2.09965e+06	1.73588e+06	1.7548e+06	1.62949e+06	1.53174e+06	1.59236e+06	1.61937e+06	20.907	0.439201	0.000305788	0.00185721	proteasome regulatory non-ATP-ase subunit 7
Tb927.11.16040:mRNA-p1	Tb927.11.16040	FALSE	61678.7	49627.5	64354.3	96716.2	57495.5	62863.1	31735.8	89025.9	58633.7	15.9749	-0.22926	0.322598	0.406065	prefoldin subunit, putative
Tb927.11.16050:mRNA-p1	Tb927.11.16050	FALSE	167331	164650	156661	166375	163955	160357	172232	176907	169620	17.3247	0.0401379	0.442246	0.527568	CS domain/TPR repeat, putative
Tb927.11.16070:mRNA-p1	Tb927.11.16070	FALSE	115403	109560	123549	81913.7	113328	114308	87351.2	99315.4	106158	16.7398	0.232521	0.188806	0.25806	TFIIH basal transcription factor subunit
Tb927.11.16080:mRNA-p1	Tb927.11.16080	FALSE	971763	1.10294e+06	971122	774493	733742	707681	751381	742215	679942	19.7308	0.50387	0.000182767	0.00135577	Soluble NSF attachment protein, SNAP, putative
Tb927.11.16090:mRNA-p1	Tb927.11.16090	FALSE	1.60526e+06	1.96874e+06	1.76649e+06	1.56094e+06	1.51819e+06	1.44996e+06	1.6834e+06	1.58731e+06	1.46274e+06	20.6505	0.279961	0.00984784	0.0231441	Outer dynein arm docking complex protein 2, putative
Tb927.11.1610:mRNA-p1	Tb927.11.1610	FALSE	180513	166372	114748	155370	179261	134688	174232	164520	157317	17.2337	0.00576212	0.977107	0.98285	Exocyst complex component Sec6, putative
Tb927.11.16100:mRNA-p1	Tb927.11.16100	FALSE	307923	316681	300810	326944	290071	288785	348341	319934	278409	18.2266	0.0795656	0.211892	0.285222	ubiquitin carboxyl-terminal hydrolase, putative
Tb927.11.16110:mRNA-p1	Tb927.11.16110	FALSE	1.43418e+06	1.43857e+06	1.4497e+06	1.3057e+06	1324469	1228505	1.14854e+06	1.13296e+06	1.10312e+06	20.3848	0.211055	0.00450903	0.0126183	integrin alpha chain protein, putative
Tb927.11.16120:mRNA-p1	Tb927.11.16120	FALSE	73146	78645.5	68958.4	117925	132104	125807	150408	152432	137598	16.5577	-0.721661	7.53e-05	0.000846896	hypothetical protein, conserved
Tb927.11.16130:mRNA-p1	Tb927.11.16130	FALSE	62269716	73963120	59876276	40944376	38352808	37965924	36189940	35602796	36993824	25.5963	0.783103	7.89e-05	0.000869503	nucleoside diphosphate kinase
Tb927.11.16140:mRNA-p1	Tb927.11.16140	FALSE	190153	168972	160319	188646	184376	190660	175006	177417	188994	17.4673	-0.0749143	0.38374	0.468864	DNA replication licensing factor MCM7
Tb927.11.16150:mRNA-p1	Tb927.11.16150	FALSE	380374	404175	397230	452783	417099	409038	416361	393533	388873	18.6522	-0.0664598	0.238078	0.313943	tubulin binding cofactor A, putative
Tb927.11.16160:mRNA-p1	Tb927.11.16160	FALSE	1.52511e+06	1.78175e+06	1.4693e+06	1687048	1.6558e+06	1.36548e+06	1.53755e+06	1499237	1.50339e+06	20.595	0.0685331	0.520617	0.60027	ATP binding protein-like protein
Tb927.11.1620:mRNA-p1	Tb927.11.1620	FALSE	796040	730939	802787	614866	613719	546361	546835	510740	561721	19.3775	0.439866	0.000856106	0.00378107	hypothetical protein, conserved
Tb927.11.16200:mRNA-p1	Tb927.11.16200	FALSE	51920.2	47593.5	11454.2	33912.3	43963.5	39210	27122.9	26659.3	202199	15.0784	-0.302236	0.626018	0.694416	cytoskeleton-associated protein 17
Tb927.11.16220:mRNA-p1	Tb927.11.16220	FALSE	45119.7	45816.1	43772.1	32946.5	28860.4	30810.1	32690.7	46639.1	29547.1	15.1917	0.588899	6.7e-05	0.000798276	Cytochrome b-c1 complex subunit, putative
Tb927.11.16230:mRNA-p1	Tb927.11.16230	FALSE	407585	465703	436179	349619	313017	302575	296006	336886	286162	18.5217	0.487268	0.000393102	0.00221097	hypothetical protein, conserved
Tb927.11.16240:mRNA-p1	Tb927.11.16240	FALSE	45745.9	39849.3	44017.7	50034.6	48639.8	49663.3	59688.7	55946.3	53534.5	15.5036	-0.150424	0.0882283	0.13634	RING-variant domain containing protein, putative
Tb927.11.16250.1:mRNA-p1;Tb927.11.16250.2:mRNA-p1	Tb927.11.16250	FALSE	46672	55679.8	68996.7	60126.9	75966.2	35184	77979.8	80814	77635.8	15.7654	0.0992146	0.749184	0.801586	PIN domain containing protein, putative
Tb927.11.16280:mRNA-p1;Tb927.5.1110:mRNA-p1	Tb927.11.16280	FALSE	11502197	12909801	11272994	11588822	10640142	10081550	9930749	9648653	9763799	23.4383	0.189656	0.0319665	0.0594888	60S ribosomal protein L8, putative
Tb927.11.1630:mRNA-p1	Tb927.11.1630	TRUE	37878.4	37868.3	43090.4	49780.5	50964.5	56130.8	43108.3	43503.5	48402.6					LSU ribosomal protein, mitochondrial, putative
Tb927.11.16320:mRNA-p1	Tb927.11.16320	FALSE	125553	150855	144219	125505	102200	115502	105578	106357	120142	16.9544	0.340784	0.0133163	0.0294064	hypothetical protein, conserved
Tb927.11.16330:mRNA-p1	Tb927.11.16330	FALSE	143050	147002	148414	114938	117420	119888	108467	105610	112808	17.0076	0.362485	0.000482366	0.00255697	hypothetical protein, conserved
Tb927.11.16340:mRNA-p1	Tb927.11.16340	FALSE	238213	204790	224105	282768	252671	237885	235907	232491	264765	17.8746	-0.165625	0.109379	0.163284	Importin-beta N-terminal domain/HEAT-like repeat, putative
Tb927.11.16350:mRNA-p1	Tb927.11.16350	FALSE	120262	102408	105169	192167	228062	181384	177782	219685	226979	17.1789	-0.825971	0.00034064	0.00200042	hypothetical protein, conserved
Tb927.11.16360:mRNA-p1	Tb927.11.16360	TRUE	35326.2	32942.3	49630	60065.5	77315.3	75337.2	66632.4	62259.3	61928.3					WD repeat-containing protein 82, putative
Tb927.11.16370:mRNA-p1	Tb927.11.16370	FALSE	112717	90214.6	109238	106152	101062	97587.5	108526	101963	103284	16.6546	0.0750563	0.492944	0.575575	SHQ1 protein, putative
Tb927.11.16380:mRNA-p1	Tb927.11.16380	FALSE	158279	137952	155798	200108	174635	195177	175961	193244	193383	17.3743	-0.287967	0.0183874	0.0378816	TPR repeat, putative
Tb927.11.16390:mRNA-p1	Tb927.11.16390	FALSE	389018	405129	406639	786959	682326	673079	785455	726265	662186	19.0349	-0.785289	2.1e-05	0.00046829	cyclin dependent kinases regulatory subunit, putative
Tb927.11.1640:mRNA-p1	Tb927.11.1640	TRUE	69625	60187.2	72333.1	81090	65431.2	79356.5	72997.1	65211.1	91376.8					Stumpy formation signalling pathway protein, putative
Tb927.11.16400:mRNA-p1	Tb927.11.16400	FALSE	983063	918192	1.00232e+06	1.88685e+06	1.75502e+06	1.55465e+06	1.99079e+06	1.90356e+06	1.93491e+06	20.3101	-0.789603	6.47e-05	0.000787245	kinetoplast-associated protein 3, putative
Tb927.11.16410:mRNA-p1	Tb927.11.16410	FALSE	370724	379135	371806	427842	457232	465405	410068	452988	446962	18.6543	-0.220398	0.0114169	0.0260275	enolase, putative
Tb927.11.16440:mRNA-p1	Tb927.11.16440	FALSE	69945	45290.4	69401.3	49355.8	59649	51096.6	60789.6	63587.2	54471.2	15.7986	0.229045	0.293897	0.375762	Transmembrane protein 18, putative
Tb927.11.16450:mRNA-p1	Tb927.11.16450	FALSE	147430	135725	168918	205504	212056	244186	187285	190256	234520	17.4797	-0.504952	0.0058556	0.0153838	hypothetical protein, conserved
Tb927.11.16470:mRNA-p1	Tb927.11.16470	FALSE	68368.2	73759.4	67787	108883	98367.5	89327.3	85648.9	89286.6	95476.6	16.3495	-0.448378	0.000832603	0.00370484	SUMO-interacting motif-containing protein
Tb927.11.16480:mRNA-p1	Tb927.11.16480	FALSE	1.17757e+06	1188361	1235041	639916	595580	636355	458584	473672	432345	19.7311	0.990936	2.38e-06	0.000206917	enoyl-CoA hydratase/isomerase family protein, putative
Tb927.11.16490:mRNA-p1	Tb927.11.16490	FALSE	221120	198329	201810	182685	119779	175077	159673	167554	189869	17.4655	0.449227	0.0396765	0.0709705	Methyltransferase-associated protein
Tb927.11.1650:mRNA-p1	Tb927.11.1650	TRUE	26566.6	39296.1	31517.4	23507.6	20497.8	15726.4	50632.3	35443.4	21876.2					hypothetical protein, conserved
Tb927.11.16530:mRNA-p1	Tb927.11.16530	FALSE	37095.8	36081.5	38327.2	35261.7	34019.7	40814.3	37812.8	39863.2	38562.8	15.1787	0.069008	0.484805	0.567461	hypothetical protein, conserved
Tb927.11.16540:mRNA-p1	Tb927.11.16540	FALSE	2.37926e+06	1.75261e+06	2.93853e+06	1.73975e+06	1.76582e+06	1.67693e+06	413385	550890	1.25122e+06	20.9369	0.463252	0.0525582	0.0889647	Roadblock/LC7 domain containing protein, putative
Tb927.11.16550:mRNA-p1	Tb927.11.16550	FALSE	177627	162232	165041	132454	129660	111780	54031.2	58918.8	72552.8	17.15	0.482843	0.000848041	0.00375583	Zinc finger protein, C3H1 type-like
Tb927.11.16560:mRNA-p1	Tb927.11.16560	FALSE	54094.7	48675.3	43633.1	49259.7	44335.9	33881.5	60454.1	39679.2	54183.7	15.4719	0.258136	0.130281	0.189069	Nucleotide sugar transporter 2
Tb927.11.16590:mRNA-p1	Tb927.11.16590	FALSE	53656.4	58419.7	53337.6	41450.5	48956.9	55754.9	24774.7	46608.4	54479	15.6642	0.23435	0.112643	0.167531	RNA-binding protein, putative
Tb927.11.1660:mRNA-p1	Tb927.11.1660	FALSE	512609	568121	596521	583655	547922	565041	588257	565340	546413	19.1079	0.0276265	0.699877	0.760674	vesicular transport protein (CDC48 homologue), putative
Tb927.11.16600:mRNA-p1	Tb927.11.16600	FALSE	106508	90182	99434.9	83163.5	99444.1	138259	90546.7	97247.8	108117	16.6394	-0.0399885	0.852798	0.887896	exosome-associated protein 2
Tb927.11.16610:mRNA-p1	Tb927.11.16610	FALSE	259928	264510	283498	334065	335224	298235	309460	281645	315138	18.176	-0.212415	0.016804	0.0352253	zinc-finger of a C2HC-type, putative
Tb927.11.16630:mRNA-p1	Tb927.11.16630	FALSE	131593	133367	126536	129636	103589	120637	101646	91036.2	102868	16.9261	0.198242	0.0649257	0.106149	major facilitator superfamily, putative
Tb927.11.16640:mRNA-p1	Tb927.11.16640	TRUE	6511.01	4701.06	11709	28435.7	25337.4	34126.3	25587.1	30508.8	25716.3					Uncharacterised protein family UPF0564, putative
Tb927.11.16650:mRNA-p1	Tb927.11.16650	TRUE	16285.4	Filtered	12848.6	14937.1	10762.6	8709.38	10027.3	12702.7	12445					hypothetical protein, conserved
Tb927.11.16660:mRNA-p1	Tb927.11.16660	FALSE	551066	558678	531917	409906	446626	293640	409035	414457	452928	18.8022	0.582242	0.00798567	0.0196646	Dopey, N-terminal, putative
Tb927.11.16670:mRNA-p1	Tb927.11.16670	FALSE	293390	264766	257652	257403	303248	249727	211855	205937	257426	18.0529	0.0592588	0.566739	0.64234	hypothetical protein, conserved
Tb927.11.16690:mRNA-p1	Tb927.11.16690	FALSE	105545	75028.2	101571	123184	120451	124775	109230	120857	133155	16.714	-0.354346	0.0518354	0.0878653	Voltage-gated Chloride channel Like 3
Tb927.11.167:mRNA-p1	Tb927.11.167	TRUE	259741	302063	251870	541032	449428	372243	420483	361678	340998					ribosome associated membrane protein RAMP4, putative
Tb927.11.1670:mRNA-p1	Tb927.11.1670	FALSE	375789	360212	381875	308926	328880	312624	268513	304115	338895	18.3985	0.280771	0.00330786	0.0100707	cysteine desulfurase
Tb927.11.16710:mRNA-p1	Tb927.11.16710	TRUE	5534.18	3010.16	3082.92	Filtered	959.903	Filtered	1094.79	Filtered	Filtered					hypothetical protein, conserved
Tb927.11.16720:mRNA-p1	Tb927.11.16720	FALSE	1294052	2.46203e+06	1.41168e+06	1.04614e+06	1.23848e+06	1.58617e+06	1.24675e+06	1.45462e+06	1.52738e+06	20.4749	0.423222	0.183794	0.251856	mitotic cyclin 6
Tb927.11.16730:mRNA-p1	Tb927.11.16730	FALSE	5073638	4.94482e+06	5.38004e+06	2553000	2.44118e+06	2.46402e+06	1.82701e+06	2.08799e+06	1.97188e+06	21.7764	1.09182	1.49e-06	0.000169572	dihydrolipoyl dehydrogenase
Tb927.11.16740:mRNA-p1	Tb927.11.16740	FALSE	1.60928e+06	1674951	1.6824e+06	1.61085e+06	1.58316e+06	1.54919e+06	1.53939e+06	1556164	1.46162e+06	20.6341	0.112868	0.0444167	0.077709	chaperone protein DnaJ, putative
Tb927.11.16750:mRNA-p1	Tb927.11.16750	TRUE	34973.9	25002.2	31091.2	18632.3	11896	15558.8	15382.2	18250.2	19949.3					hypothetical protein, conserved
Tb927.11.16760:mRNA-p1	Tb927.11.16760	FALSE	6.52571e+06	7.01679e+06	6.62549e+06	5.63297e+06	5765841	5.07057e+06	5658620	5362644	4.98211e+06	22.5416	0.340362	0.00119834	0.00481343	T-complex protein 1, alpha subunit, putative
Tb927.11.16770:mRNA-p1	Tb927.11.16770	FALSE	909293	913840	923132	636782	661224	641611	677847	648747	644413	19.5617	0.548425	3.21e-05	0.000552522	glucosamine-6-phosphate isomerase, putative
Tb927.11.16790:mRNA-p1	Tb927.11.16790	FALSE	78862.6	58526.7	64078.9	129986	123942	126349	155418	144826	187530	16.4963	-0.88108	0.000374704	0.00214702	mitogen-activated protein kinase
Tb927.11.1680:mRNA-p1	Tb927.11.1680	FALSE	3419227	3.79341e+06	3482515	3.41888e+06	3.00512e+06	2851773	3316578	3139899	2880932	21.6685	0.254727	0.0121468	0.0273531	vesicular-fusion protein SEC18, putative
Tb927.11.16810:mRNA-p1	Tb927.11.16810	FALSE	1956590	2.02475e+06	2022345	2.20774e+06	2137387	1955157	2215140	2.18563e+06	2164949	20.9748	-0.0212979	0.699561	0.760563	dynein light intermediate chain D1bLIC, putative
Tb927.11.16830:mRNA-p1	Tb927.11.16830	FALSE	1.92765e+06	2.20453e+06	1.84796e+06	1.74689e+06	1.83076e+06	1.7112e+06	1.93816e+06	1.83398e+06	1.77388e+06	20.8444	0.220235	0.0234064	0.0461578	Rab-like 5, small G protein
Tb927.11.16840.1-p1;Tb927.11.16840.2-p1	Tb927.11.16840	TRUE	3692.93	4075.51	5893.35	4923.3	3618.6	3957.9	3102.63	Filtered	4225.27					hypothetical protein, conserved
Tb927.11.16850:mRNA-p1	Tb927.11.16850	FALSE	280003	265703	272729	300326	271661	274920	328202	307503	299294	18.09	-0.00164244	0.978077	0.983413	Golgi transport complex subunit 5, putative
Tb927.11.16860:mRNA-p1	Tb927.11.16860	FALSE	163642	173926	156725	144135	157406	143868	174361	161389	164359	17.2623	0.196763	0.0211428	0.0424807	Guide RNA binding complex protein 3
Tb927.11.16880:mRNA-p1	Tb927.11.16880	FALSE	457257	470534	495337	664074	632812	619717	555800	600480	627129	19.0783	-0.38311	0.000363853	0.00210535	leucine-rich repeat protein (LRRP), putative
Tb927.11.16890:mRNA-p1	Tb927.11.16890	FALSE	322197	321265	335257	869034	878747	861515	915654	991537	1034028	19.0314	-1.36836	1.73e-07	6.41e-05	Tetratricopeptide-like helical domain containing protein
Tb927.11.1690.2:mRNA-p1	Tb927.11.1690	FALSE	66641	63038.2	52527.8	19777.2	19942.5	23866.6	Filtered	Filtered	6151.07	15.1331	1.56357	1.99e-05	0.000464503	Emopamil binding protein, putative
Tb927.11.16900.1-p1	Tb927.11.16900	TRUE	554564	586245	529806	1.0775e+06	990765	1.03039e+06	1.05607e+06	976905	1.07664e+06					hypothetical protein
Tb927.11.16930:mRNA-p1	Tb927.11.16930	FALSE	229880	217800	219773	151138	153656	153519	135920	148008	149369	17.5006	0.588536	4.03e-05	0.000627416	ABC transporter of the mitochondrion, putative
Tb927.11.16970:mRNA-p1	Tb927.11.16970	FALSE	1.4152e+06	1.50463e+06	1.41649e+06	1.49507e+06	1.48391e+06	1.40828e+06	1.53289e+06	1538625	1.45396e+06	20.4796	0.0296248	0.542438	0.620966	protein phosphatase 4, putative
Tb927.11.16980:mRNA-p1	Tb927.11.16980	FALSE	212629	134533	291713	411717	350756	396651	378292	354156	325550	18.1017	-0.879817	0.0214995	0.0430169	chaperone protein DnaJ, putative
Tb927.11.1700:mRNA-p1	Tb927.11.1700	FALSE	558853	612636	566149	808772	896937	835555	827732	817454	869976	19.4253	-0.501702	0.000260237	0.00167895	hypothetical protein, conserved
Tb927.11.17000:mRNA-p1	Tb927.11.17000	FALSE	3.45204e+06	3.93484e+06	3.59438e+06	4.04561e+06	3925222	3999266	4070039	3867531	4.07785e+06	21.8733	-0.0798923	0.21306	0.28623	AIR9-like protein
Tb927.11.17010:mRNA-p1	Tb927.11.17010	TRUE	412607	460317	366192	378327	399494	371048	443153	336719	371574					Rab5-interacting protein (Rab5ip), putative
Tb927.11.17020:mRNA-p1	Tb927.11.17020	FALSE	157396	173670	155207	130346	142645	130675	142823	141326	145083	17.1792	0.314623	0.00312712	0.00963675	hypothetical protein, conserved
Tb927.11.1710:mRNA-p1	Tb927.11.1710	FALSE	3367585	3.66717e+06	3.53554e+06	2.64178e+06	2.76997e+06	2.39991e+06	2088813	2.06071e+06	2.24717e+06	21.5373	0.484547	0.000275043	0.00173239	guide RNA-binding protein of 21 kDa
Tb927.11.1720:mRNA-p1	Tb927.11.1720	FALSE	186496	184879	203684	284311	296610	261626	253314	208484	233714	17.8309	-0.50393	0.000376217	0.00215135	hypothetical protein, conserved
Tb927.11.1730:mRNA-p1	Tb927.11.1730	FALSE	51690.8	Filtered	Filtered	192399	22026.1	198601	169864	294876	54607.1	16.041	-0.942165	0.322901	0.406127	hypothetical protein
Tb927.11.1740:mRNA-p1	Tb927.11.1740	FALSE	2.49493e+06	2.49561e+06	2.50083e+06	2540794	2.44497e+06	2.39639e+06	3012749	2.94428e+06	2.94607e+06	21.2497	0.0681768	0.172165	0.238443	intraflagellar transport protein 88
Tb927.11.17440:mRNA-p1	Tb927.11.17440	TRUE	21608.3	Filtered	Filtered	42300.8	48690.2	46817.8	63163.3	67150.2	77901.8					variant surface glycoprotein (VSG), degenerate
Tb927.11.1750:mRNA-p1	Tb927.11.1750	FALSE	67017.6	57931.4	86661.3	63957.4	63163.5	91113.3	107494	64958.9	70274.3	16.116	0.00336584	0.988141	0.990208	hypothetical protein, conserved
Tb927.11.1770:mRNA-p1	Tb927.11.1770	FALSE	429034	516202	390243	430361	449412	475900	517660	491743	379064	18.7779	0.0162829	0.887016	0.914367	hypothetical protein, conserved
Tb927.11.17870:mRNA-p1	Tb927.11.17870	FALSE	213605	124892	150311	96457.9	102616	100179	126292	123120	116739	16.9502	0.718486	0.0123754	0.0277765	variant surface glycoprotein (VSG), interrupted
Tb927.11.180:mRNA-p1	Tb927.11.180	FALSE	16486.7	20210	25009	11542.3	11691.8	19654.5	9685.54	20335.4	15832.6	14.0407	0.597076	0.0661191	0.107777	electron transfer flavoprotein, putative
Tb927.11.1820:mRNA-p1	Tb927.11.1820	FALSE	993094	1.04233e+06	1.03236e+06	940081	992469	884538	843943	836048	820262	19.91	0.170835	0.0221775	0.0440791	translation initiation factor eIF2B delta subunit, putative
Tb927.11.1890:mRNA-p1	Tb927.11.1890	FALSE	6034631	6.04125e+06	5803950	4692055	4567740	4.12371e+06	3.91182e+06	3.8671e+06	3.96866e+06	22.3053	0.466399	0.000175839	0.00131784	Serine-threonine kinase receptor-associated protein, putative
Tb927.11.190:mRNA-p1	Tb927.11.190	FALSE	1.1444e+06	1.25448e+06	1.09103e+06	1049981	1.50238e+06	1.38669e+06	625980	1.02644e+06	1328041	20.2363	-0.114067	0.479724	0.563302	elongation factor, putative
Tb927.11.1900:mRNA-p1	Tb927.11.1900	FALSE	5783851	6.01231e+06	5.81628e+06	5545954	5730315	5163039	5.19782e+06	5021510	4.82577e+06	22.4433	0.147156	0.0291149	0.0551239	T-complex protein 1, beta subunit, putative
Tb927.11.1910:mRNA-p1	Tb927.11.1910	FALSE	352571	346190	361114	282941	292131	241091	226449	237476	252864	18.248	0.428311	0.00149366	0.00562265	cation transporter protein, putative
Tb927.11.1930:mRNA-p1	Tb927.11.1930	FALSE	771025	798018	718074	1.15989e+06	1.25277e+06	1.19886e+06	1.29482e+06	1141998	1.22757e+06	19.8773	-0.61318	7.52e-05	0.000846896	ubiquitin carboxyl-terminal hydrolase, putative
Tb927.11.1950:mRNA-p1	Tb927.11.1950	TRUE	71553.6	70302.8	71160.6	60997.1	70659.8	65662.2	64798.5	60941.2	63776.4					hypothetical protein, conserved
[truncated: 3,415 more rows]

## Sheet: PBP1
PG.ProteinAccessions	Gene_id	Excluded	iPBP1.1_Raw.Quantity	iPBP1.2_Raw.Quantity	iPBP1.3_Raw.Quantity	PBP1.1_Raw.Quantity	PBP1.2_Raw.Quantity	PBP1.3_Raw.Quantity	GFP.1_Raw.Quantity	GFP.2_Raw.Quantity	GFP.3_Raw.Quantity	PG_AveExpr	PBP1.DE_log2FC	PBP1.DE_P.Value	PBP1.DE_adj.P.Val	desc
GFP.BLA	GFP.BLA	FALSE	720392	687662	695438	759905	707843	657373	1.14419e+06	1.34982e+06	1.34724e+06	19.4273	-0.0216308	0.739855	0.78075	GFP.BLA
Tb05.5K5.100:mRNA-p1;Tb927.5.4450:mRNA-p1	Tb05.5K5.100	FALSE	111099	126132	129992	180046	179575	174334	118717	122134	151233	17.1715	-0.552314	0.000281205	0.00132371	hypothetical protein, conserved
Tb05.5K5.110:mRNA-p1;Tb927.5.4460:mRNA-p1	Tb05.5K5.110	FALSE	1.86019e+06	1.89699e+06	1.90179e+06	1.89931e+06	2.29128e+06	1.34684e+06	1.77964e+06	2.17108e+06	2.02383e+06	20.8164	0.0559917	0.77517	0.81176	major vault protein, putative
Tb05.5K5.120:mRNA-p1;Tb927.5.4470:mRNA-p1	Tb05.5K5.120	FALSE	208414	203201	210242	277001	260788	284510	260349	257573	274342	17.8642	-0.411388	9.55e-05	0.000626021	hypothetical protein, conserved
Tb05.5K5.130:mRNA-p1;Tb927.5.4480:mRNA-p1	Tb05.5K5.130	FALSE	2.17413e+06	2.1035e+06	2.10559e+06	2529122	2.63218e+06	2632349	2877781	2.66605e+06	2983822	21.1666	-0.297042	0.000284279	0.00133424	paraflagellar rod component par4, putative
Tb05.5K5.150:mRNA-p1;Tb927.5.4500:mRNA-p1	Tb05.5K5.150	FALSE	3.40276e+06	3.25773e+06	3394494	2.88849e+06	2.85361e+06	3.04032e+06	2.47716e+06	2.50888e+06	2.50085e+06	21.5803	0.186369	0.00463998	0.0108621	ras-like small GTPase, putative
Tb05.5K5.160:mRNA-p1;Tb927.5.4520:mRNA-p1	Tb05.5K5.160	FALSE	596846	665363	675938	566592	611037	514394	720626	693866	606181	19.2024	0.188205	0.0783505	0.116132	Kinetochore interacting protein 1
Tb05.5K5.170:mRNA-p1;Tb927.5.4530:mRNA-p1	Tb05.5K5.170	TRUE	856082	312507	360567	445383	300358	741605	340726	516343	179234					Long chain fatty acyl elongase
Tb05.5K5.20:mRNA-p1;Tb927.5.4360:mRNA-p1	Tb05.5K5.20	FALSE	182360	163394	170132	154814	147780	133048	152527	158821	160456	17.2695	0.236174	0.0149313	0.0284383	hypothetical protein, conserved
Tb05.5K5.200:mRNA-p1;Tb11.v5.0409.1-p1;Tb927.5.4560:mRNA-p1	Tb05.5K5.200	FALSE	1722742	1.62056e+06	1.51999e+06	2.5064e+06	2561073	2.52366e+06	2.67733e+06	2.76988e+06	2.70494e+06	20.9507	-0.653319	1.29e-05	0.000194953	guanine deaminase, putative
Tb05.5K5.210:mRNA-p1	Tb05.5K5.210	FALSE	598893	696266	695690	892743	1.04412e+06	885998	1.12303e+06	1.0554e+06	910548	19.5899	-0.512239	0.00200567	0.00555239	hypothetical protein
Tb05.5K5.220:mRNA-p1;Tb927.5.4580:mRNA-p1	Tb05.5K5.220	FALSE	32897	34088.1	28999.5	38170.5	48727	47934.7	37197.6	44096.5	41254.7	15.2065	-0.49411	0.0046272	0.0108462	Flagellum adhesion protein 3
Tb05.5K5.240:mRNA-p1;Tb11.v5.0367.1-p1;Tb927.5.4600:mRNA-p1	Tb05.5K5.240	FALSE	93156.7	69607.1	68621.5	271094	236904	283691	253236	162600	281523	17.1147	-1.79433	5.91e-06	0.000122778	expression site-associated gene 3 (ESAG3) protein, putative
Tb05.5K5.30:mRNA-p1;Tb927.5.4380:mRNA-p1	Tb05.5K5.30	FALSE	1.55193e+06	1.42166e+06	1.38246e+06	1.60275e+06	1.85731e+06	1.6262e+06	2.00862e+06	2009100	1.85236e+06	20.5808	-0.231239	0.021312	0.038336	Kinetoplastid-specific Protein Phosphatase 1
Tb05.5K5.40:mRNA-p1;Tb927.5.4390:mRNA-p1	Tb05.5K5.40	FALSE	105246	113433	115361	218714	195656	256926	208749	254735	235149	17.265	-1.00809	5.6e-05	0.000442481	hypothetical protein, conserved
Tb05.5K5.50:mRNA-p1;Tb927.5.4400:mRNA-p1	Tb05.5K5.50	FALSE	352855	313906	303612	396157	405974	381535	396290	382284	385893	18.4467	-0.298324	0.00288417	0.00736725	hypothetical protein, conserved
Tb05.5K5.60:mRNA-p1;Tb927.5.4410:mRNA-p1	Tb05.5K5.60	FALSE	210914	209336	205247	236924	244773	238898	282185	265224	256130	17.7736	-0.213254	0.00175213	0.00500214	hypothetical protein, conserved
Tb05.5K5.70:mRNA-p1;Tb927.5.4420:mRNA-p1	Tb05.5K5.70	FALSE	4.34711e+06	4.06091e+06	3987269	4101228	4098778	4.18112e+06	3871827	3664680	3.67803e+06	21.9789	-0.00840524	0.853452	0.879137	nucleolar RNA helicase II, putative
Tb05.5K5.80:mRNA-p1;Tb927.5.4430:mRNA-p1	Tb05.5K5.80	FALSE	124149	114805	114619	175309	187415	190242	201497	193250	174051	17.1702	-0.654403	1.17e-05	0.000185691	calcium/calmodulin-dependent protein kinase, putative
Tb05.5K5.90:mRNA-p1;Tb927.5.4440:mRNA-p1	Tb05.5K5.90	FALSE	212442	223985	218190	227413	229278	259226	198476	263486	225514	17.8003	-0.13597	0.0807295	0.119143	dynein light chain, putative
Tb06.3A7.960:mRNA-p1	Tb06.3A7.960	FALSE	392527	364668	381764	442426	444931	434031	478749	421523	423926	18.643	-0.22403	0.00160765	0.00469508	hypothetical protein
Tb07.11L3.100:mRNA-p1;Tb927.7.2150:mRNA-p1	Tb07.11L3.100	FALSE	56216	53439.7	48668.3	58135.7	58025.1	55447.8	70662.5	63987	60488	15.7461	-0.127564	0.0809923	0.11942	SUMO-interacting motif-containing protein
Tb07.11L3.90:mRNA-p1;Tb927.7.2140:mRNA-p1	Tb07.11L3.90	FALSE	618163	629684	596173	517193	555634	530941	605591	581768	583445	19.1302	0.19254	0.00835061	0.0174743	zinc finger protein family member, putative
Tb08.27P2.110:mRNA-p1;Tb927.8.480:mRNA-p1	Tb08.27P2.110	FALSE	404955	492639	470647	119912	104708	102728	109148	53277	56356.3	17.7649	2.05281	7.11e-07	3.76e-05	phosphatidic acid phosphatase protein, putative
Tb09.v4.0013:mRNA-p1	Tb09.v4.0013	FALSE	326501	372403	407262	296009	330775	251088	1.05026e+06	1.25623e+06	525512	18.3198	0.327629	0.0453828	0.0730515	retrotransposon hot spot (RHS) protein, putative
Tb09.v4.0014:mRNA-p1;Tb09.v4.0110:mRNA-p1;Tb927.9.15850:mRNA-p1	Tb09.v4.0014	FALSE	197563	243065	225780	286441	317954	318469	318802	300673	308583	17.9943	-0.482323	0.00226855	0.00611754	hypothetical protein
Tb09.v4.0016:mRNA-p1;Tb11.v5.0463.1-p1	Tb09.v4.0016	FALSE	136581	133957	132535	315171	292806	349600	273684	279731	309737	17.6598	-1.25374	1.11e-06	4.5e-05	expression site-associated gene (ESAG) protein, putative
Tb09.v4.0018:mRNA-p1	Tb09.v4.0018	FALSE	59419	51100.5	62593.4	126679	124892	123797	151551	168372	118680	16.3739	-1.13089	4.27e-06	0.000100214	expression site-associated gene 3 (ESAG3) protein, putative
Tb09.v4.0058:mRNA-p1;Tb09.v4.0059:mRNA-p1;Tb09.v4.0060:mRNA-p1;Tb09.v4.0146:mRNA-p1;Tb09.v4.0147:mRNA-p1;Tb09.v4.0148:mRNA-p1;Tb09.v4.0149:mRNA-p1;Tb11.v5.0368.1-p1;Tb11.v5.0369.1-p1;Tb11.v5.0582.1-p1;Tb927.9.2811:mRNA-p1;Tb927.9.2815:mRNA-p1;Tb927.9.2840:mRNA-p1;Tb927.9.2845:mRNA-p1;Tb927.9.2853.1-p1;Tb927.9.2855:mRNA-p1;Tb927.9.2860.1-p1;Tb927.9.2861:mRNA-p1;Tb927.9.2865:mRNA-p1;Tb927.9.2871:mR…	Tb09.v4.0058	TRUE	152953	153122	160671	31961.5	42443.9	10579.9	29462.1	1.05284e+06	39555.9					Domain of unknown function (DUF5075), putative
Tb09.v4.0067:pseudogenic_transcript-p1	Tb09.v4.0067	TRUE	4.17232e+06	3.80254e+06	3282990	3.4539e+06	3.46319e+06	4.18224e+06	3.46448e+06	3.51995e+06	2615232					retrotransposon hot spot protein, pseudogene
Tb09.v4.0107:mRNA-p1	Tb09.v4.0107	FALSE	293581	283512	260138	655862	612352	732656	722687	665410	726365	18.7178	-1.26393	2.52e-06	7.37e-05	expression site-associated gene 5 (ESAG5) protein, putative
Tb09.v4.0109:mRNA-p1	Tb09.v4.0109	FALSE	126485	158444	145648	146604	144960	158529	138925	129084	133137	17.1612	-0.0780792	0.453592	0.51839	hypothetical protein
Tb09.v4.0119:pseudogenic_transcript-p1	Tb09.v4.0119	FALSE	22081.5	20952	45050.5	15019	44626.8	39866	46159.8	24230.8	34166.1	14.8098	-0.128573	0.803329	0.836132	variant surface glycoprotein (VSG, pseudogene), putative
Tb09.v4.0150:pseudogenic_transcript-p1	Tb09.v4.0150	FALSE	263339	293216	321097	134683	149557	124076	142794	135673	123593	17.6038	1.09436	3.68e-05	0.000358866	variant surface glycoprotein (VSG, pseudogene), putative
Tb09.v4.0164:pseudogenic_transcript-p1	Tb09.v4.0164	TRUE	779822	482586	387074	92705.3	140522	63079.1	160609	206462	173974					variant surface glycoprotein, fragment
Tb09.v4.0195:pseudogenic_transcript-p1;Tb927.9.17780:pseudogenic_transcript-p1	Tb09.v4.0195	TRUE	1.79806e+06	1.58808e+06	1.5324e+06	1.64359e+06	1667647	1.72713e+06	1.6691e+06	1.64231e+06	1.8302e+06					variant surface glycoprotein (VSG, pseudogene), putative
Tb10.v4.0033:mRNA-p1;Tb927.10.4430:mRNA-p1	Tb10.v4.0033	FALSE	1.40662e+06	1.07164e+06	1.3192e+06	843758	1.32164e+06	1.23462e+06	1.26506e+06	1.06963e+06	1.07432e+06	20.1756	0.167692	0.405932	0.471854	pumillo RNA binding protein PUF1
Tb10.v4.0034:mRNA-p1;Tb927.10.4440:mRNA-p1	Tb10.v4.0034	FALSE	93068.6	108876	113426	131131	139035	123501	146983	152577	148397	16.8402	-0.332508	0.0129579	0.0251598	predicted SAP domain protein
Tb10.v4.0035:mRNA-p1;Tb927.10.4450:mRNA-p1	Tb10.v4.0035	FALSE	2449595	2.73538e+06	2.48808e+06	2.58273e+06	2.74324e+06	2.69187e+06	2.82407e+06	2.6161e+06	2.4756e+06	21.3189	-0.0738014	0.294553	0.36072	stress-inducible protein STI1-like, putative
Tb10.v4.0036:mRNA-p1;Tb927.10.4460:mRNA-p1	Tb10.v4.0036	FALSE	580842	505717	523662	572389	550852	623272	550904	591087	569749	19.0922	-0.126916	0.102369	0.144705	leucine carboxyl methyltransferase, putative
Tb10.v4.0038:mRNA-p1;Tb927.10.4480:mRNA-p1	Tb10.v4.0038	TRUE	59172.5	51439.3	50263.1	67888.2	64054	72337.2	75277.4	82651.2	81790.5					DNA damage repair protein, putative
Tb10.v4.0039:mRNA-p1;Tb927.10.4490:mRNA-p1	Tb10.v4.0039	FALSE	204587	192187	192778	251550	284424	282018	341377	315647	315493	17.821	-0.479949	0.000193427	0.0010108	hypothetical protein, conserved
Tb10.v4.0040:mRNA-p1;Tb927.10.4500:mRNA-p1	Tb10.v4.0040	FALSE	750461	668342	650315	832427	904024	864491	993977	1.04093e+06	924938	19.5607	-0.341123	0.00158088	0.00464316	cap guanine-N7 methyltransferase
Tb10.v4.0041:mRNA-p1	Tb10.v4.0041	FALSE	932454	909618	825126	696935	729440	721992	806564	732884	726927	19.6067	0.301259	0.00172302	0.00494118	PUB domain containing protein, putative
Tb10.v4.0043:mRNA-p1;Tb11.v5.1012.1-p1;Tb927.10.4330:mRNA-p1	Tb10.v4.0043	FALSE	162794	158305	170854	71290.2	81328	64944	73142.8	77770	66692.8	16.7331	1.17344	1.01e-05	0.000170889	2-oxoisovalerate dehydrogenase beta subunit, mitochondrial precursor, putative
Tb10.v4.0044:mRNA-p1;Tb927.10.4320:mRNA-p1	Tb10.v4.0044	FALSE	1.25609e+06	1.27694e+06	1.28001e+06	1.96257e+06	1872480	2.00176e+06	2.10134e+06	2.02908e+06	2035030	20.5863	-0.622834	6.35e-06	0.000127353	hypothetical protein, conserved
Tb10.v4.0045:mRNA-p1;Tb927.10.4310:mRNA-p1	Tb10.v4.0045	FALSE	1.53972e+06	1.50888e+06	1.41314e+06	1.06694e+06	1.11651e+06	1.07626e+06	1.18092e+06	1.26972e+06	1.13729e+06	20.2791	0.443076	9.07e-05	0.000605019	prohibitin 2, putative
Tb10.v4.0066:pseudogenic_transcript-p1	Tb10.v4.0066	FALSE	470357	453418	480043	417422	402888	468473	400572	432812	333018	18.7745	0.116859	0.117273	0.162428	expression site-associated gene 3 (ESAG3, pseudogene), putative
Tb10.v4.0204:pseudogenic_transcript-p1	Tb10.v4.0204	TRUE	460059	441124	428917	408583	402438	437886	425108	413145	427074					variant surface glycoprotein (VSG, pseudogene), putative /product
Tb10.v4.0218:mRNA-p1	Tb10.v4.0218	FALSE	300096	266435	281671	266710	209281	259405	287697	1.24002e+06	282362	18.0031	0.203322	0.0818851	0.12044	expression site-associated gene 3 (ESAG3) protein, putative
Tb10.v4.0228:pseudogenic_transcript-p1	Tb10.v4.0228	TRUE	2080714	1762581	2216832	1.69349e+06	1.51745e+06	2.01829e+06	250750	1.25249e+06	1.12851e+06					variant surface glycoprotein (VSG, pseudogene), putative
Tb10.v4.0246:mRNA-p1;Tb927.10.6900:mRNA-p1	Tb10.v4.0246	FALSE	118801	111123	118386	194226	177423	199128	186563	189597	196083	17.182	-0.720587	9.98e-06	0.000170236	base J-associated glucosyltransferase
Tb10.v4.0247:mRNA-p1;Tb11.v5.0496.1-p1;Tb927.10.6910:mRNA-p1;Tb927.10.6950:mRNA-p1	Tb10.v4.0247	FALSE	241910	251396	246723	130028	120509	128313	92012.8	100413	96405.9	17.4307	0.957452	8.47e-07	3.94e-05	sterol 24-c-methyltransferase, putative
Tb11.0040:pseudogenic_transcript-p1;Tb11.v4.0043.1-p1;Tb927.5.190:pseudogenic_transcript-p1	Tb11.0040	FALSE	136860	124219	140508	167022	135897	180541	118701	114080	121768	17.1601	-0.26866	0.0469543	0.0751018	variant surface glycoprotein, degenerate
Tb11.01.2730.1-p1	Tb11.01.2730	FALSE	325059	363229	372615	355342	349976	350352	303566	285784	364188	18.429	-0.00444536	0.950071	0.959777	hypothetical protein, conserved
Tb11.01.6250:mRNA-p1	Tb11.01.6250	FALSE	2.0742e+06	101190	50109.7	93749.8	72692.6	75040.1	64518.5	80619.2	122908	17.0161	1.44496	0.313106	0.379523	expression site-associated gene 11 (ESAG11) protein, putative
Tb11.02.5070b.1-p1	Tb11.02.5070b	FALSE	98996	116188	106623	129173	83845.9	126263	131480	137170	115322	16.7359	-0.0614871	0.73703	0.778112	hypothetical protein, conserved
Tb11.02.5080b.1-p1;Tb927.11.7213:mRNA-p1	Tb11.02.5080b	FALSE	552081	592195	599846	660856	666210	665179	690350	702691	734885	19.2465	-0.201949	0.00874909	0.0181732	Endoplasmic Reticulum-Golgi Intermediate Compartment (ERGIC)/Endoplasmic reticulum vesicle transporter, putative
Tb11.02.5090.1-p1;Tb11.02.5090b.1-p1	Tb11.02.5090	FALSE	109669	113512	108436	123218	113512	127000	146264	156988	115298	16.8218	-0.141125	0.0435838	0.0706063	proliferator-activated receptor-interacting protein (PRIP) interacting protein (PIMT), putative, pseudogene
Tb11.02.5105:mRNA-p1;Tb11.02.5105b.1-p1	Tb11.02.5105	TRUE	170386	151941	142747	111688	95017.5	115913	102730	107549	103902					hypothetical protein, conserved
Tb11.02.5110b.1-p1;Tb927.11.7216.1-p1	Tb11.02.5110b	TRUE	46783.1	50129.7	46873	57807.1	52024.3	59696	53612.2	51976.5	51773.9					origin recognition complex subunit 1 (ORC1), putative
Tb11.02.5380.1-p1;Tb11.02.5380b.1-p1	Tb11.02.5380	FALSE	442732	492967	497380	444721	470773	437790	333216	338672	392087	18.825	0.0722558	0.341464	0.407749	exosome complex exonuclease RRP44p homologue, putative
Tb11.02.5390:mRNA-p1;Tb11.02.5390b.1-p1	Tb11.02.5390	FALSE	1.15876e+06	964815	1.12194e+06	974760	1.1643e+06	985367	238209	542380	1.3688e+06	20.0148	0.0460832	0.653489	0.705138	mRNA processing protein, putative
Tb11.02.5400:mRNA-p1;Tb11.02.5400b.1-p1	Tb11.02.5400	FALSE	207402	177245	174824	85265.3	131504	85095.6	56134.7	57250.2	65321.2	17.0476	0.908151	0.00230101	0.00618074	cystathionine beta-synthase, putative
Tb11.02.5410:mRNA-p1;Tb11.02.5410b:mRNA-p1	Tb11.02.5410	FALSE	374043	322266	317373	321147	344115	314499	360815	364097	359900	18.341	0.0370401	0.628059	0.682292	ubiquitin activating enzyme, putative
Tb11.02.5420:mRNA-p1;Tb11.02.5420b.1-p1	Tb11.02.5420	FALSE	2764115	2.74464e+06	2.69071e+06	2.32722e+06	2427538	2.49885e+06	2.48706e+06	2.51564e+06	2.63653e+06	21.2953	0.168239	0.00882902	0.0182878	NADPH-cytochrome p450 reductase, putative
Tb11.02.5430:mRNA-p1;Tb11.02.5430b.1-p1	Tb11.02.5430	FALSE	243252	260198	266124	216376	237699	223852	219143	204725	199479	17.8781	0.173867	0.0339724	0.0572619	hypothetical protein, conserved
Tb11.0290:mRNA-p1;Tb11.0390:mRNA-p1;Tb927.11.7705:mRNA-p1;Tb927.6.4980:mRNA-p1	Tb11.0290	FALSE	20630244	18362186	19660990	15923838	16453983	14844530	16455232	15983602	15136689	24.0648	0.303314	0.00232827	0.00624348	40S ribosomal protein S14
Tb11.0320:mRNA-p1;Tb927.11.7690.1-p1	Tb11.0320	FALSE	67578.8	58855.2	61064.2	45815.4	42377.6	47959	39090.1	50651.4	39415.5	15.7005	0.451932	0.000397616	0.0016799	hypothetical protein
Tb11.0330:mRNA-p1;Tb927.11.7670.1-p1	Tb11.0330	FALSE	687557	573001	586786	596846	688404	612870	343913	785546	700897	19.2497	-0.0502256	0.582267	0.638788	Cornifin (SPRR) family, putative
Tb11.0350:mRNA-p1;Tb927.11.7650.1-p1	Tb11.0350	FALSE	1.05297e+06	906608	831301	703898	662814	740118	763572	773670	735840	19.6222	0.391059	0.0040337	0.00968412	hypothetical protein
Tb11.0520:mRNA-p1;Tb927.10.1130:mRNA-p1	Tb11.0520	FALSE	202336	234292	228985	326744	309832	354889	355530	313750	336023	18.0461	-0.584677	0.00036627	0.00157977	dynein arm light chain, axonemal, putative
Tb11.0530:mRNA-p1;Tb927.10.1140:mRNA-p1	Tb11.0530	FALSE	9272012	6.24235e+06	8144360	8.16787e+06	8.244e+06	8.05415e+06	1.11319e+06	2326498	3338436	22.9274	-0.0765325	0.582438	0.638828	epsilon tubulin
Tb11.0540:mRNA-p1;Tb927.10.1150:mRNA-p1	Tb11.0540	FALSE	29817.6	65034.9	17171.7	78238.2	15768.2	58643	17861.1	15120	61827.3	15.162	-0.382258	0.616485	0.671356	hypothetical protein, conserved
[truncated: 5,340 more rows]

## Sheet: CFB2
PG.ProteinAccessions	Gene_id	Excluded	iCFB2.1_Raw.Quantity	iCFB2.2_Raw.Quantity	iCFB2.3_Raw.Quantity	CFB2.1_Raw.Quantity	CFB2.2_Raw.Quantity	CFB2.3_Raw.Quantity	GFP.1_Raw.Quantity	GFP.2_Raw.Quantity	GFP.3_Raw.Quantity	PG_AveExpr	CFB2.DE_log2FC	CFB2.DE_P.Value	CFB2.DE_adj.P.Val	desc
[truncated: 5,491 more rows]

[truncated: 1 more sheets: Oligonucleotides]
